# Supplementary material for: Data mining on identifying diagnosis and prognosis biomarkers in head and neck squamous carcinoma
Source: Sci Rep. 2023 Jun 20;13:10020. doi: 10.1038/s41598-023-37216-8 (PMC10282046; doi:10.1038/s41598-023-37216-8)
Supplement: Supplementary file 2 — Supplementary Information 2. [file 41598_2023_37216_MOESM2_ESM.txt]

TCGA.4P.AA8J.01A	TCGA.BA.4074.01A	TCGA.BA.4075.01A	TCGA.BA.4076.01A	TCGA.BA.4077.01B	TCGA.BA.4078.01A	TCGA.BA.5151.01A	TCGA.BA.5152.01A	TCGA.BA.5153.01A	TCGA.BA.5555.01A	TCGA.BA.5556.01A	TCGA.BA.5557.01A	TCGA.BA.5558.01A	TCGA.BA.5559.01A	TCGA.BA.6868.01B	TCGA.BA.6869.01A	TCGA.BA.6870.01A	TCGA.BA.6871.01A	TCGA.BA.6872.01A	TCGA.BA.6873.01A	TCGA.BA.7269.01A	TCGA.BA.A4IF.01A	TCGA.BA.A4IG.01A	TCGA.BA.A4IH.01A	TCGA.BA.A4II.01A	TCGA.BA.A6D8.01A	TCGA.BA.A6DA.01A	TCGA.BA.A6DB.01A	TCGA.BA.A6DD.01A	TCGA.BA.A6DE.01A	TCGA.BA.A6DG.01A	TCGA.BA.A6DI.01A	TCGA.BA.A6DJ.01A	TCGA.BA.A6DL.01A	TCGA.BA.A8YP.01A	TCGA.BB.4217.01A	TCGA.BB.4223.01A	TCGA.BB.4224.01A	TCGA.BB.4225.01A	TCGA.BB.4227.01A	TCGA.BB.4228.01A	TCGA.BB.8596.01A	TCGA.BB.8601.01A	TCGA.BB.A5HU.01A	TCGA.BB.A5HY.01A	TCGA.BB.A5HZ.01A	TCGA.BB.A6UM.01A	TCGA.BB.A6UO.01A	TCGA.C9.A47Z.01A	TCGA.C9.A480.01A
AADAC	3.584962501	8.361943774	4	4.754887502	2.807354922	7.977279924	3.321928095	2	8.768184325	4.95419631	2.807354922	2	4.857980995	5.129283017	3.807354922	10.66711154	5.209453366	5.129283017	3.584962501	0	7.54689446	6.942514505	7.820178962	6.700439718	4	0	5.930737338	4.169925001	2	2.807354922	2	9.764871591	2.321928095	6.339850003	4.906890596	7.434628228	8.50779464	4.523561956	4	8.038918989	8.082149041	4.523561956	7.665335917	1	2.584962501	4.523561956	2	4.169925001	4.087462841
AADACL2	4.584962501	1	0	5.977279924	1	8.820178962	2.584962501	0	3.906890596	0	2.321928095	4.584962501	2.584962501	2.584962501	0	1.584962501	1	2.584962501	0	0	6.700439718	9.194756854	3.906890596	0	4.459431619	0	3.169925001	5.491853096	1	6.95419631	1	3.459431619	1.584962501	1	4.857980995	4.64385619	2.807354922	8.413627929	7.8008999	2.321928095	3.700439718	3	5.285402219	2.321928095	0	3.321928095	1	1.584962501	5.781359714
ABCA8	7.022367813	6.475733431	4.906890596	3.321928095	4.523561956	6.247927513	7.851749041	5.554588852	6.87036472	8.184875343	6.965784285	1	7.366322214	8.787902559	4.087462841	6.857980995	7.584962501	6.857980995	4	5.64385619	5.700439718	5.700439718	5.584962501	6.426264755	6.442943496	7.348728154	2	7.636624621	3.584962501	6.459431619	7.491853096	7.417852515	1.584962501	4.584962501	5.832890014	8.915879379	5	4.459431619	2.807354922	4.523561956	5.169925001	9.038918989	3.459431619	2	2.807354922	4.523561956	5.672425342	2	4.169925001
ABI3BP	8.174925683	8.696967526	8.022367813	4.906890596	7.276124405	9.036173613	5.807354922	7.409390936	9.426264755	8.022367813	7.569855608	7.721099189	6.339850003	11.2227949	7.055282436	4.807354922	9.326429487	7.209453366	5.491853096	8.54303182	6.672425342	6.741466986	9.245552706	8.174925683	5.672425342	6.108524457	2.321928095	8.891783703	7.50779464	6.044394119	8.614709844	8.948367232	5.285402219	4.392317423	7.294620749	12.46836949	10.12282799	7.108524457	6.044394119	7.159871337	6.714245518	11.49485558	3.321928095	6.768184325	6.459431619	5.169925001	7.199672345	6.894817763	6.523561956
ABO	11.14402087	9.915879379	6.426264755	8.447083226	10.43775207	11.51569984	6.108524457	5.459431619	7.06608919	11.86650621	8.717676423	5.584962501	4.459431619	9.285402219	8.169925001	8.87036472	10.509775	6.426264755	5.977279924	5.129283017	10.2644426	10.90839262	11.22037833	8.693486958	8.829722735	8.592457037	4.857980995	8.696967526	10.41256985	9.403012024	5.906890596	11.70347105	5.857980995	5.807354922	10.56605404	8.84862294	9.560332834	11.37558251	4.700439718	10.56700537	10.6635581	11.09341756	9.375039431	3.459431619	9.411510988	4.807354922	9.129283017	6.942514505	4.392317423
ABRA	3	1	3.807354922	0	0	1	0	1	2	1.584962501	0	0	0	9.539158811	2	2	1.584962501	2.584962501	0	3	2.584962501	1	1.584962501	2.321928095	1	0	0	6.64385619	0	1.584962501	5.129283017	2	1	0	1.584962501	1	2.321928095	3.906890596	1	2	0	4.584962501	1.584962501	1	1.584962501	0	1	2	3.807354922
AC131097.4	4.584962501	4.392317423	1	2	3.584962501	5.700439718	1	1	3.459431619	3.169925001	3	1	2	7.491853096	3.321928095	4.321928095	5.247927513	2.321928095	1	1	5.906890596	5.321928095	3	3.807354922	1	4	1	4	3.169925001	6.50779464	2.321928095	3.321928095	0	4.95419631	2.321928095	2.584962501	5.906890596	4	5.857980995	0	5.906890596	2	0	0	3	3.321928095	5.169925001	1	1
ACADL	3.169925001	3.584962501	3.700439718	2	5.129283017	3.169925001	0	5	0	3	0	0	1	5.357552005	3.807354922	2	1.584962501	5.129283017	0	0	2.584962501	3.321928095	2	6.781359714	3.169925001	5.584962501	1	5.044394119	2.321928095	2.584962501	4.95419631	6.169925001	0	2.321928095	2.321928095	2	3.169925001	4.321928095	1	2.584962501	1	5.727920455	6.285402219	0	3.584962501	3	2.584962501	0	2.584962501
ACAN	6.87036472	4.523561956	5.087462841	4.392317423	6.64385619	8.945443836	8.87036472	8.388017285	6.228818691	8.392317423	6.442943496	9.209453366	8.144658243	7.781359714	9.658211483	5.614709844	6.95419631	7.523561956	7.21916852	5.209453366	7.768184325	6.599912842	4.459431619	8.675957033	8.654636029	8.174925683	6.569855608	3.459431619	5.392317423	6.108524457	9.453270634	6.228818691	8.741466986	2.584962501	8.535275377	3.584962501	5.807354922	6.087462841	7.672425342	5.209453366	6.845490051	6.741466986	5.614709844	9.330916878	7.022367813	7	7.022367813	8.960001932	6.95419631
ACER1	0	1	0	7.139551352	3	3.321928095	9.400879436	4.523561956	2	3.584962501	5.426264755	6.918863237	5.044394119	4.087462841	2	3.906890596	3	3	0	1	3.169925001	7.73470962	3.906890596	4.754887502	9.025139562	1.584962501	3	6.523561956	6.426264755	6.108524457	2.584962501	1.584962501	5.523561956	6.247927513	1.584962501	6.044394119	4.64385619	6.977279924	3.169925001	2	2.321928095	4	5.044394119	1	0	7.499845887	4.906890596	2.584962501	6.942514505
ACKR1	8.618385502	5.285402219	4.523561956	2.584962501	5.357552005	8.503825738	9.283088353	8.994353437	8.632995197	9.611024797	9.779719355	6.906890596	9.317412614	11.11958962	4.459431619	9.33315535	10.87344411	9.941047606	6.475733431	5.459431619	8.312882955	7.426264755	8.918863237	8.044394119	7.257387843	11.01332267	5.832890014	9.965784285	8.77807713	8.033423002	7.658211483	9.06608919	3.321928095	8.459431619	7.761551232	11.70994538	7.499845887	4	11.12541347	4.087462841	4.584962501	11.21492619	4.169925001	4.087462841	5.169925001	7.417852515	8.266786541	6.266786541	3.906890596
ACOX2	5.209453366	8.321928095	5.491853096	6.303780748	4.754887502	7.375039431	7.257387843	6.845490051	4.64385619	4.95419631	7.247927513	6.781359714	3.807354922	6.129283017	4	6.894817763	5.321928095	6.768184325	5.807354922	5.523561956	6.727920455	6.321928095	5.807354922	6.686500527	4.64385619	4.392317423	4	5.357552005	5.614709844	5.614709844	6.209453366	6.392317423	6.392317423	7.741466986	4.857980995	7.169925001	5.807354922	4.857980995	4.087462841	5.832890014	5.357552005	7.247927513	4	6.129283017	7.108524457	6.727920455	6.266786541	4.95419631	4.247927513
ACTA1	12.68123841	8.118941073	10.20089861	3.459431619	7.912889336	5	3.459431619	3.169925001	3.169925001	3.906890596	3.807354922	6.50779464	4	17.44146908	5.857980995	4.087462841	4.754887502	4	4.700439718	9.721099189	11.14146856	10.95782756	4.087462841	3.807354922	4.459431619	4.523561956	2.321928095	14.44818085	5.129283017	9.144658243	13.16773174	4.459431619	4.754887502	4.95419631	10.41890673	4.321928095	4.321928095	9.695228292	3.169925001	3	5.209453366	11.31231575	2.807354922	5.247927513	6.741466986	4.584962501	6.14974712	4.584962501	10.31967212
ACTN2	10.44397954	6.392317423	7.50779464	2.321928095	7.672425342	4.169925001	3.459431619	1.584962501	2.321928095	2.584962501	2	5.554588852	1	14.98966059	3.321928095	3.584962501	3.321928095	6.942514505	1	9.459431619	8.829722735	8.487840034	2	6.686500527	3.321928095	5.882643049	1	12.58707428	2	7.942514505	11.4807902	1.584962501	3.321928095	3.584962501	10.027906	4.321928095	3.169925001	8.392317423	3.700439718	2	4.321928095	10.20579325	0	5.044394119	6.658211483	2	5.285402219	3.700439718	9.438791853
ADAM12	12.26766454	12.87632509	10.62021983	10.07948478	10.54978467	13.70325473	11.78258876	10.83209885	11.18177344	9.923327485	10.03617361	13.76549331	10.07280253	12.58120058	11.06944977	8.396604781	9.645658432	13.19737029	11.10328781	10.05256805	11.82892983	10.31628153	7.8008999	11.7026056	10.93295289	9.929258409	7.599912842	8.962896005	10.84313591	9.002815016	13.25340433	9.469641817	9.779719355	8.228818691	12.93110683	10.52747701	10.60084211	8.710806434	8.842350343	8.672425342	10.58120058	13.05290763	10.48381578	13.09242682	10.91662592	10.51569984	8.294620749	11.169925	8.768184325
ADAMTS12	10.93590168	11.96506276	8.618385502	9.17990909	8.383704292	13.04627141	11.73343908	9.50779464	8.982993575	10.14082977	9.681238412	12.94086414	9.924812504	10.94763694	11.31684718	7.930737338	8.693486958	12.00351791	9.451211112	10.82495874	10.27961058	9.842350343	5.977279924	9.616548844	9.871905238	9.06608919	7.118941073	7.74819285	9.885696373	8.417852515	12.36796071	8.139551352	8.82336724	7.339850003	12.06608919	9.396604781	9.269126679	7.636624621	8.055282436	8.584962501	10.82575383	11.90199819	6.357552005	11.58072965	9.773139207	9.625708843	7.076815597	10.2911707	8.113742166
ADAMTS14	10.18239435	10.34207467	7.209453366	9.118941073	7.06608919	10.91811785	9.142107057	7.491853096	6.266786541	6.247927513	7.409390936	10.08214904	6.988684687	8.62935662	8.927777962	6.857980995	7.74819285	11.4325419	8.864186145	7.62935662	9.187352073	9.35974956	8.539158811	8.754887502	8.447083226	8.426264755	9.659995892	7.832890014	8.577428828	7.238404739	10.75905594	7.636624621	8.689997971	7.787902559	9.636624621	8.011227255	8.588714636	8.592457037	6.523561956	7.129283017	9.355351096	11.18177344	6	10.77807713	9.618385502	9.409390936	6.108524457	8.791162889	7.366322214
ADAMTS2	13.43397657	12.43540982	8.413627929	9.923327485	10.62296694	14.52472535	12.44553222	12.00807841	10.99081308	10.95710204	11.91026796	13.8103708	11.44863257	13.56914358	11.62616532	10.027906	10.42626475	14.52601011	11.54737656	10.75572215	11.99859043	11.18611424	9.228818691	11.38532318	12.0877943	11.20518233	8.900866808	10.62479546	11.9893945	11.51520703	14.10599033	10.25856603	10.86650621	9.691743519	13.04865715	10.45532722	10.97513146	9.909893084	9.763212367	8.584962501	11.82217246	13.07296997	8.033423002	13.83338427	11.76362735	10.94471206	9.169925001	11.40407714	9.647458426
ADAMTS20	6.442943496	2.807354922	5.727920455	4.64385619	0	9.761551232	1	7.108524457	1	1	3.700439718	2	6.14974712	3.169925001	6.06608919	6.882643049	7.50779464	8.784634846	1	2.321928095	3	7.294620749	1.584962501	2	4.700439718	1.584962501	4.95419631	0	1	8.060695932	1	5.700439718	5.321928095	6.554588852	7.118941073	2.321928095	3	3.700439718	1.584962501	7.118941073	1.584962501	2.807354922	4.906890596	5.129283017	6.491853096	4.807354922	1.584962501	5.426264755	3
ADAMTS6	7.900866808	9.411510988	7.599912842	8.204571144	5.672425342	8.103287808	6.845490051	5.906890596	5.044394119	5.523561956	7.011227255	8.169925001	5.491853096	7.499845887	6.539158811	5.523561956	6.06608919	8.103287808	6.426264755	7.366322214	5.95419631	5.977279924	4.857980995	6.87036472	6.06608919	4.321928095	2	4	6.228818691	5.930737338	8.129283017	6.409390936	6.108524457	4.906890596	7.607330314	6.988684687	6.14974712	5.857980995	4.392317423	5.64385619	5.977279924	8.581200582	3.169925001	9.970105891	6.426264755	6.06608919	5.392317423	6.857980995	5.491853096
ADAMTS7	10.09407769	8.361943774	7.011227255	8.159871337	8.957102042	10.07547915	9.693486958	8.531381461	7.392317423	8.266786541	8.997179481	10.51274046	8.95419631	9.579315938	10.45224124	7.707359132	9.405141463	11.21613956	9.729620744	8.21916852	8.46760555	7.721099189	6.321928095	10.64475759	8.82336724	8.611024797	7.108524457	8.339850003	8.64385619	8.622051819	10.64295422	8.400879436	7.442943496	6.714245518	10.75988818	8.933690655	8.13442632	9.50779464	7.994353437	7.622051819	8.495855027	9.231221181	5.614709844	9.044394119	8.6794801	8.312882955	6.965784285	8.566054038	8.098032083
ADAMTS8	6.285402219	2	2.807354922	2	4.459431619	3.459431619	3.906890596	4.64385619	3.700439718	3.700439718	3.321928095	2	3.807354922	5.807354922	3.169925001	3.459431619	5.491853096	4.523561956	1.584962501	2.807354922	3	3.906890596	3.906890596	3.321928095	5.044394119	3.700439718	0	4.459431619	3.459431619	2	4.95419631	4.584962501	1.584962501	4	3.700439718	9.098032083	4.95419631	5.247927513	2.584962501	2.807354922	4.523561956	5.857980995	2.321928095	0	2.807354922	2.584962501	3.584962501	4.392317423	2.584962501
ADARB2	3.169925001	1.584962501	3	4.95419631	9.25502857	4.807354922	6.614709844	1	10.37829486	4.247927513	5.044394119	4.392317423	2.321928095	10.73724734	4.169925001	4.321928095	1.584962501	10.52943055	3.700439718	3.584962501	1.584962501	6.14974712	6.285402219	11.45378506	3.906890596	5	3.584962501	4.700439718	5.285402219	5.087462841	3	6.988684687	5.044394119	3	1	8.495855027	10.77725532	4.392317423	10.03204573	1	10.54785851	5.614709844	5.129283017	5.64385619	5.857980995	1.584962501	6.285402219	4.459431619	2.807354922
ADCY2	7.960001932	5.977279924	6.357552005	4.754887502	5.357552005	11.34096276	3.700439718	3.807354922	6.658211483	4.459431619	3.807354922	4.906890596	2.321928095	10.89708913	6.375039431	4.754887502	4.754887502	7.118941073	2.584962501	6.169925001	5.491853096	7.994353437	3.584962501	7.189824559	3.169925001	6.108524457	2.807354922	8.471675214	2	5.64385619	10.07146236	6.554588852	3.321928095	4.807354922	6.882643049	5.882643049	4	5.700439718	8.658211483	0	5.64385619	7.199672345	6.584962501	4.754887502	3.807354922	3.169925001	1.584962501	2.321928095	5.700439718
ADH1B	2	5.584962501	3.321928095	2	1.584962501	2.321928095	1.584962501	1.584962501	2.321928095	3.169925001	2.584962501	2.584962501	3.906890596	6.569855608	0	2.584962501	5.129283017	2	0	3.169925001	1	1.584962501	5.392317423	0	1	1.584962501	1	6.169925001	2.584962501	0	2	4.523561956	0	1	2.584962501	8.434628228	6.569855608	1.584962501	4.64385619	3	4.169925001	7.761551232	1.584962501	0	0	1	3	0	2
ADH1C	1	3	2.584962501	0	9.865733271	6.686500527	1	0	6.303780748	9.250298418	1	0	1	8.554588852	1	12.14146856	4.321928095	2	1.584962501	0	9.087462841	4.807354922	7.826548487	3.169925001	0	1.584962501	0	1.584962501	4.906890596	2.321928095	0	10.28077077	1	9.428360173	1	3.169925001	12.94836723	1	7.741466986	4.392317423	10.05934446	4.857980995	2.807354922	0	1.584962501	1	2.807354922	1	1.584962501
ADH4	0	2.321928095	1	1	0	2.321928095	0	1.584962501	2	2	0	1	0	3.700439718	1.584962501	2.584962501	1	1.584962501	0	1.584962501	2.321928095	1.584962501	1.584962501	1.584962501	0	0	2.807354922	1	0	1.584962501	1.584962501	3.321928095	0	1	1.584962501	0	3.459431619	1	1.584962501	1	2.807354922	2.584962501	1	2.584962501	1	1	0	0	1
ADH7	3.459431619	3	2.321928095	6.209453366	10.37286506	11.00562455	5.700439718	8.519636253	13.17570548	11.48179943	9.707359132	10.42731284	5.64385619	12.22037833	7.417852515	12.32699117	11.34651373	4.807354922	4	6.930737338	10.02375435	11.5526691	12.90557504	10.8008999	12.30947635	10.4429435	9.573647187	9.519636253	11.00422047	8.339850003	3.807354922	13.76735685	9.411510988	10.84313591	11.77025093	11.13057056	11.53770375	12.30577677	14.54236689	9.057991723	12.04268537	9.62388149	13.4331942	2.321928095	5.554588852	5.614709844	11.56700537	6.303780748	11.31061278
ADIPOQ	1	0	0	0	0	0	0	0	0	0	0	0	1.584962501	3.700439718	0	1	1	0	0	0	0	0	5.672425342	1	0	1	0	2.807354922	0	0	0	0	0	0	1	0	1.584962501	1.584962501	0	0	1	5.554588852	0	0	1	0	1	0	0
ADRA1A	1	1.584962501	0	0	1	1	1.584962501	1	0	2.584962501	1	0	0	2.807354922	2	1	0	4.169925001	3.169925001	0	2	5.64385619	1	3.807354922	1	0	0	0	0	0	2	2.584962501	0	1	2	4.64385619	3.584962501	3.807354922	3.459431619	0	1.584962501	3	0	2.321928095	0	0	1	0	1
AGR3	1.584962501	10.03754695	2.321928095	0	3.459431619	1	1	0	2.807354922	7.539158811	0	1.584962501	0	3	2	6.129283017	2.807354922	2.321928095	2	0	3.807354922	5.321928095	7.400879436	7.539158811	1	1	1.584962501	1	4.459431619	6.108524457	1	9.824958741	0	3.321928095	0	6.129283017	2.807354922	3.459431619	1.584962501	1	4.700439718	7.607330314	2.807354922	0	0	3.321928095	4.857980995	0	0
AIF1L	9.250298418	8.038918989	9.949826711	9.605479518	10.76155123	8.980139578	12.00351791	10.69174352	9.278449458	10.80654962	10.81938079	11.5980525	11.25089054	10.9432474	10.357552	10.97010589	9.330916878	9.098032083	10.37612539	7.238404739	9.776433032	10.82972274	9.095397023	12.12476754	10.62662165	10.91737208	11.53138146	9.324180547	11.07881795	11.22460468	9.01402047	11.55458885	12.15734694	11.45738088	10.42731284	10.55650605	9.984418459	11.96794671	10	9	11.57459353	8.238404739	8.903881846	5.209453366	10.48280796	10.39016896	10.12799432	10.215533	9.25502857
AIM2	10.07547915	11.95528665	4.700439718	8.596189756	10.57553925	7.21916852	10.99364606	12.15101654	7.787902559	11.80815977	11.10721708	9.400879436	9.638435914	9.890264277	10.39446269	8.784634846	10.30947635	9.182394353	9.601770788	10.45327063	6.426264755	9.952741247	9.262094845	7.768184325	10.5980525	4.087462841	8.189824559	8.266786541	11.31684718	12.45327063	9.025139562	9.805743872	11.669328	10.10328781	5.321928095	10.27612441	8.366322214	9.315149562	7.499845887	8.991521846	5.169925001	6.022367813	5.285402219	9.575539247	9.86727874	9.09011242	12.16333519	10.40832974	8
ALDH1A1	8.108524457	7.266786541	6.523561956	6.459431619	7.459431619	14.90505789	7.686500527	9.126704473	9.567956075	9.361943774	7.209453366	8.294620749	8.321928095	11.14529533	10.25502857	13.72440727	10.58120058	8.299208018	6.475733431	6.794415866	10.68211677	9.495855027	14.16600612	8.675957033	6.189824559	14.06625741	5.584962501	8.87036472	7	8.060695932	8.636624621	13.85749509	5.977279924	14.13635034	13.10999385	11.47015044	11.17554955	7.129283017	7.74819285	6.781359714	7.982993575	10.4429435	12.75007886	7.199672345	7.971543554	7.330916878	7.882643049	5.781359714	5.832890014
ALDH1L1	7.50779464	3.459431619	5.554588852	4.321928095	9.13442632	8.312882955	4.700439718	9.169925001	9.405141463	8.076815597	7.491853096	4.321928095	6.285402219	7.108524457	6.50779464	10.59058705	6.426264755	10.54399845	5.977279924	5.930737338	10.28424575	7.636624621	8.933690655	10.27612441	5.087462841	7.857980995	3.700439718	5.321928095	8.076815597	10.07012094	4.857980995	9.87036472	1.584962501	3.321928095	4.95419631	9.076815597	10.96434087	6.266786541	11.20273604	11.11048331	11.63254088	8.97441459	4.087462841	7.577428828	9.905387005	4.321928095	9.426264755	3.700439718	2.584962501
ALDH3A1	11.47927503	7.076815597	8.933690655	9.710806434	11.74146699	10.45840661	11.24970606	12.6105635	13.38882454	14.47548013	12.62296694	9.688250309	12.23840474	12.87881728	8.73809226	15.24406646	13.97181296	9.301496195	9.751544059	8.044394119	12.20089861	15.63880356	15.19044202	10.78463485	9.663558104	14.21969794	10.94471206	10.8273427	13.04661247	13.93147623	5.727920455	15.2070906	11.57553925	15.283631	13.66799854	11.96794671	13.54665335	11.08081753	13.26488238	10.60362635	14.54737656	9.719388821	16.24289497	6.686500527	5.906890596	10.52649924	13.35080109	9.224001674	11.169925
ALG1L	6.977279924	8.625708843	10.04848687	6.918863237	10.33873638	12.36029843	9.601770788	9.157346935	4.857980995	8.30833903	8.426264755	8.129283017	8.700439718	10.69522829	8.816983623	9.842350343	8.927777962	9.864186145	8.14974712	6.857980995	12.61010206	8.761551232	10.07146236	6.820178962	9.577428828	10.98584194	8.924812504	5.426264755	9.440869168	9.599912842	7.348728154	8.787902559	8.169925001	9.228818691	8.290018847	6.820178962	9.805743872	10.18363538	6.942514505	9.77807713	9.632995197	7.607330314	9.87036472	7.651051691	9.422064766	8.044394119	10.77478706	8.491853096	8.826548487
ALOX12	9.271463028	5.491853096	4.584962501	6.614709844	8.562242424	9.21916852	9.071462363	11.21067134	6.523561956	8.710806434	7.303780748	7.888743249	8.584962501	6.658211483	7.294620749	8.487840034	7.531381461	6.459431619	5.523561956	4.95419631	8.06608919	7.960001932	9.616548844	8.174925683	6.285402219	6.189824559	7.554588852	8.495855027	8.330916878	6.108524457	5.727920455	7.622051819	7.8008999	9.475733431	6.807354922	8.682994584	6.845490051	6.357552005	9.902375114	7.8008999	7.348728154	6.129283017	9.259743264	6.554588852	6.820178962	6.189824559	7.62935662	5.209453366	7.285402219
ALPP	7.055282436	3.169925001	5.426264755	0	2.584962501	1	2.321928095	3.807354922	1.584962501	1.584962501	6.266786541	1	3.700439718	2.807354922	10.30263892	1	5.209453366	2.321928095	3	3.700439718	0	5.392317423	0	3	1.584962501	2.321928095	0	2	2.321928095	4.459431619	1	4.584962501	1	4.392317423	0	2	3.321928095	4.584962501	1.584962501	3.169925001	1	0	1	0	3.584962501	4.906890596	0	5.392317423	3.906890596
AMOT	7.569855608	6.169925001	5	5.857980995	8.87036472	11.04439412	6.820178962	6.658211483	9.689997971	9.558420713	7.17990909	6.169925001	5.169925001	11.79603961	6.475733431	7.607330314	6.918863237	11.41943355	5.129283017	6.475733431	5.491853096	7.787902559	9.859534786	10.34872815	5.977279924	9.285402219	2.321928095	8.103287808	6.209453366	5.209453366	7.348728154	9.960001932	2.584962501	6.523561956	9.943979914	7.768184325	7.64385619	4.169925001	6.189824559	6.129283017	7.727920455	8.348728154	5.882643049	6.247927513	5.426264755	4.169925001	8.924812504	4	6.475733431
AMPD1	6.14974712	2.321928095	3	0	3.584962501	2.584962501	4.857980995	3.807354922	4.392317423	3.584962501	2.584962501	1.584962501	2	9.851749041	0	3.459431619	5.832890014	3.169925001	2.321928095	3.700439718	2.807354922	2.321928095	4	3.321928095	1.584962501	1	0	7.977279924	4.906890596	2.584962501	4.321928095	3.700439718	1	2.807354922	4.700439718	6.357552005	4.459431619	3.459431619	5.321928095	2	4.247927513	5.209453366	2	1.584962501	1.584962501	2.321928095	2.321928095	1	4.64385619
AMTN	11.30263892	3.321928095	8.499845887	6.988684687	9.095397023	13.45455634	5.727920455	12.11211366	12.91382439	0	6.475733431	12.80029326	2.807354922	9.631177056	7.562242424	1	8.103287808	15.55836092	7.022367813	10.75739001	11.15608308	3.906890596	8.861086906	8.118941073	5.781359714	1.584962501	1	8.577428828	4.087462841	2	4	8.945443836	14.00474716	2.584962501	3.321928095	9.459431619	7.515699838	1.584962501	11.37177664	1	9.5980525	9.453270634	3.807354922	4.523561956	5.672425342	3	5.459431619	8.463524373	8.271463028
ANGPTL1	5.129283017	5.584962501	4.584962501	2	4.906890596	4.807354922	4.857980995	6.965784285	4.584962501	3.321928095	5.930737338	4	4.087462841	8.622051819	3.807354922	2.807354922	2.807354922	7.339850003	1.584962501	5.700439718	4.247927513	4.247927513	3.459431619	5.459431619	2	3.459431619	0	7.285402219	4.321928095	2.807354922	5.95419631	3.584962501	3.459431619	3.321928095	4.906890596	7.348728154	5.169925001	4.700439718	4.087462841	3.807354922	4.64385619	6.857980995	2	2.807354922	4.459431619	2	8.562242424	4.754887502	4.392317423
ANGPTL5	1.584962501	2	3.169925001	0	0	1	0	1.584962501	1	0	1	0	0	2.584962501	2.584962501	0	0	1	0	0	0	0	0	1	0	1.584962501	0	2.321928095	0	0	0	2.321928095	0	0	1	2.321928095	2	2.321928095	2.321928095	6.491853096	1	2	0	0	2	0	1.584962501	0	1
ANGPTL7	7.584962501	2.807354922	0	1.584962501	3.169925001	1	3	8.781359714	1.584962501	2.584962501	1	0	2.807354922	6.491853096	0	2.321928095	1.584962501	3.584962501	1	4.247927513	2.807354922	3.321928095	1.584962501	0	0	2.584962501	1	6.285402219	2	2.321928095	6.459431619	1.584962501	0	1	2.584962501	3.459431619	4.247927513	5.807354922	1	0	4.169925001	6.930737338	1	0	1	1	2	0	2.584962501
ANK2	7.50779464	8.810571635	4.64385619	5.584962501	8.044394119	8.209453366	6.491853096	6.228818691	7	7.614709844	7.820178962	7.098032083	6.686500527	10.16741815	8.426264755	6.584962501	6.714245518	7.417852515	4.95419631	6.442943496	7.665335917	8.276124405	6.965784285	7.46760555	6.129283017	5.977279924	3.459431619	8.353146826	6.228818691	8.379378367	8.060695932	6.228818691	3.459431619	6.129283017	7.14974712	10.75655632	7.787902559	5.64385619	5.426264755	4.906890596	6.392317423	9.802516365	3	5.672425342	7.033423002	4.459431619	7.375039431	5.672425342	5.426264755
ANKRD35	7	4.906890596	3.321928095	7.033423002	8.17990909	8.154818109	9.459431619	7.876516947	7.930737338	7.930737338	10.63662462	8.247927513	6.807354922	7.888743249	7.076815597	8.930737338	8.228818691	8.592457037	5.95419631	7.044394119	8.038918989	11.79156991	9.049848549	7.636624621	10.89935692	7.312882955	7.761551232	8.672425342	10.19105921	8.554588852	8.071462363	10.14082977	8.918863237	10.15101654	7.011227255	9.696967526	7.139551352	10.87728413	9.036173613	8.06608919	7.321928095	8.625708843	7.515699838	6.894817763	2.321928095	8.864186145	8.573647187	7.257387843	9.980139578
ANKS1B	2	2.807354922	0	2	1	3.807354922	2.321928095	4.64385619	3	2.807354922	2.321928095	2.807354922	1	6	2.584962501	3.584962501	3.321928095	4.95419631	1	2.584962501	1.584962501	7.17990909	4	5.64385619	3.700439718	3.169925001	2.321928095	3.169925001	2.321928095	2.807354922	3.321928095	2.807354922	2	2.584962501	3	5.523561956	5.459431619	5.044394119	5.781359714	2	5.129283017	4.523561956	1	2.807354922	1.584962501	1.584962501	2.807354922	2.584962501	1
ANO5	6.06608919	3.906890596	5.459431619	1	3.700439718	2.584962501	4.64385619	3.459431619	1.584962501	5.357552005	3.169925001	4.906890596	3	9.214319121	1	4.523561956	4.087462841	4.169925001	1.584962501	5.554588852	3.906890596	7.483815777	3.169925001	9.14974712	0	3.459431619	2.321928095	6.599912842	2	3.169925001	7.257387843	6.285402219	2.321928095	1	5.169925001	5.321928095	4	5.285402219	2.321928095	2	2.807354922	6.266786541	0	2.584962501	0	2	2.321928095	2	5.087462841
ANXA9	6.820178962	7.209453366	5.584962501	7.74819285	6.686500527	9.063395081	9.876516947	9.290018847	8	7.768184325	8.945443836	7.276124405	6.491853096	7.451211112	6.857980995	9.285402219	7.118941073	8.622051819	6.228818691	5.247927513	7.686500527	10.88187871	8.523561956	9.445014846	8.092757141	5.672425342	7.569855608	7.022367813	7.189824559	10.11243951	6.523561956	8.108524457	8.64385619	9.768184325	6.50779464	9.324180547	7.531381461	7.839203788	7.851749041	7.727920455	9.709083813	6.727920455	5.584962501	6.62935662	7.475733431	9.722807531	10.2644426	6.14974712	7.199672345
AOX1	6.357552005	8.271463028	7.826548487	4.392317423	6.189824559	7.658211483	8.962896005	6.807354922	5.285402219	8.503825738	7.942514505	6.285402219	6.475733431	9.668884984	8.566054038	7.651051691	7.199672345	6.686500527	4.247927513	5.672425342	4.247927513	6.169925001	6.599912842	7.209453366	5.64385619	4.459431619	2.807354922	8.159871337	5.781359714	6.965784285	6.845490051	7.8008999	4.857980995	6.768184325	5.807354922	9.47370575	6.988684687	4.754887502	8.108524457	5.754887502	5.491853096	7.942514505	2.807354922	7.247927513	3	4.64385619	6.658211483	6.266786541	4.169925001
APBA2	10.36959735	8.710806434	5.169925001	8.495855027	8.038918989	9.674192268	9.292321633	8.596189756	6.965784285	10.62113611	8.758223215	9.577428828	7.807354922	9.162391329	10.39660478	7.383704292	10.27262979	11.87075	8.194756854	6.321928095	8.108524457	8.781359714	6.727920455	10.44811631	9.527477006	9.224001674	6.426264755	7.400879436	8.562242424	7.599912842	10.00140819	7.044394119	7.584962501	7.159871337	10.51175265	9.583082768	7.14974712	6.392317423	6.554588852	9.677719642	8.214319121	8.294620749	7.539158811	9.560332834	9.537218401	8.243173983	5.459431619	7.665335917	5.392317423
APCDD1L	7.651051691	7.400879436	9.09011242	9.118941073	9.789533645	7.658211483	6.614709844	8.214319121	3.169925001	5.426264755	7.011227255	12.32080055	5.321928095	5.781359714	11.73343908	5.807354922	8.573647187	7.894817763	10.54882191	6.303780748	8.873444113	7.882643049	3.459431619	7.257387843	8.787902559	5.857980995	7.087462841	6.95419631	10.10590851	7.665335917	7.614709844	8.682994584	6.727920455	6.266786541	7.607330314	9.533329732	6.87036472	5.832890014	6.459431619	6.554588852	5.614709844	8.573647187	1.584962501	10.84470576	8.257387843	9.46760555	3.321928095	6.700439718	5.584962501
APLN	9.036173613	10.65821148	11.45584091	9.469641817	9.296916207	10.00281502	10.13057056	9.37721053	7.159871337	8.985841937	8.861086906	11.93332182	10.52845411	7.982993575	11.60594244	10.16364968	9.33315535	11.20945337	9.729620744	9.177419538	8.228818691	8.499845887	7.6794801	10.68737568	11.70649602	9.700439718	9.379378367	6.672425342	8.888743249	8.915879379	11.80654962	9.982993575	9.949826711	7.832890014	7.499845887	9.226412193	6.754887502	7.977279924	6.857980995	8.885696373	8.344295908	7.761551232	8.353146826	10.48683502	9.463524373	9.041659152	10.52061868	11.69479316	9.266786541
APOBEC2	8.011227255	5.169925001	7.108524457	1	4.857980995	3.906890596	2	1.584962501	2.321928095	2.321928095	0	2	2.584962501	11.22098285	2.584962501	0	2	5.672425342	1	6.832890014	5.247927513	5.95419631	2.321928095	4.64385619	2.584962501	1	0	9.25502857	0	5.087462841	9	3.321928095	1	0	5.700439718	3	4.169925001	6.228818691	1.584962501	1	3	6.129283017	0	1	2.584962501	3	2.584962501	1.584962501	6.475733431
APOC1	10.76487159	10.50481899	9.681238412	6.044394119	9.303780748	10.47775827	6.658211483	9.59058705	9.394462695	8.640244936	8.434628228	13.04507705	8.184875343	12.43384621	8.144658243	7.21916852	7.569855608	8.836050355	8.927777962	7.62935662	11.22941969	7.266786541	8.224001674	8.95419631	8.797661526	10.00281502	9.240791332	9.667111542	9.428360173	6.754887502	9.873444113	6.087462841	7.276124405	6.988684687	11.59991284	10.21188829	9.911391988	10.96144969	10.9076418	7.761551232	9.236014192	11.95128472	7.491853096	8.562242424	7.169925001	6.375039431	10.20945337	8.741466986	6.807354922
APOD	10.47269084	8.64385619	8.17990909	7.294620749	8.016808288	9.665335917	8.247927513	7.721099189	6.845490051	8.658211483	7.781359714	6.14974712	7.475733431	11.22098285	8.888743249	7.303780748	9.428360173	9.319672121	7.807354922	8.682994584	9.54303182	9.194756854	6.228818691	7.87036472	6.321928095	13.8761332	4.807354922	10.23840474	8.960001932	6.727920455	9.792790294	9.113742166	5.523561956	6.672425342	8.339850003	9.022367813	11.95419631	6.459431619	6.845490051	6.209453366	9.209453366	11.51914479	8.686500527	7.794415866	5.392317423	6.357552005	7.108524457	5.64385619	5.459431619
AQP4	1	6.977279924	0	0	1	4	1	6.965784285	2.321928095	3.459431619	2.321928095	0	4	5.700439718	1	2.321928095	1	1	0	0	3.584962501	10.13699111	2.321928095	7.199672345	3.169925001	1.584962501	0	2.321928095	1	1	2.807354922	5.832890014	0	1	3.700439718	4.247927513	2.807354922	2	3.169925001	0	3.169925001	3.807354922	0	0	2	0	0	0	2
AQP5	3.459431619	2.321928095	0	2	6.459431619	4	5.584962501	3.459431619	6.044394119	10.63662462	7.971543554	5.392317423	1	2.584962501	4.584962501	10.72962074	5.906890596	4.754887502	6	1	7.442943496	8.640244936	6.189824559	11.53964351	5.285402219	5.357552005	8.312882955	4.247927513	7	8.566054038	1	12.64970527	1	5.285402219	1	5.491853096	8.596189756	2.584962501	5.044394119	2.321928095	6.169925001	12.11048331	3.169925001	1.584962501	2.321928095	9.209453366	7.971543554	4.857980995	6.614709844
AQP7	2.321928095	2.807354922	2	1	3.700439718	2	1.584962501	4.95419631	2.321928095	4.807354922	2.807354922	3.169925001	2.807354922	7.076815597	3.321928095	7.022367813	1.584962501	3.459431619	2	3.321928095	2.807354922	4.95419631	4.169925001	3.169925001	3.807354922	0	3.807354922	4.700439718	3.459431619	4.087462841	4.857980995	4	1.584962501	7.483815777	2	4	4.754887502	4.857980995	1	2.321928095	3.321928095	3.584962501	1	2	2.321928095	6.845490051	3.459431619	2.584962501	1.584962501
AQP9	6.087462841	9.353146826	9.832890014	5.781359714	7.562242424	6.409390936	11.00281502	7.721099189	3.321928095	7.584962501	5.044394119	14.02513956	9.95419631	7.055282436	7.700439718	8.154818109	6.95419631	8.588714636	7.442943496	4.584962501	4.64385619	4.64385619	7.294620749	5.129283017	9.139551352	7.033423002	7.21916852	5.672425342	5.247927513	7.614709844	9.743151394	4.392317423	6.14974712	7.238404739	7.988684687	6.754887502	6.209453366	5.209453366	5.672425342	6.06608919	7.741466986	8.076815597	3.169925001	9.670656249	5.129283017	4.64385619	4.700439718	7.303780748	5.672425342
AR	6.108524457	5.459431619	3.459431619	3.459431619	5.087462841	9.044394119	7.539158811	5.857980995	6.321928095	7.584962501	4.95419631	6.475733431	5.882643049	12.91737208	4.169925001	5.614709844	5.357552005	7.276124405	4.64385619	4.523561956	5.285402219	5.584962501	5.554588852	9.813781191	5.087462841	5.523561956	4.169925001	5.95419631	5.357552005	4.321928095	8.348728154	6.794415866	4.169925001	2.807354922	7.022367813	6.523561956	11.23780747	4.857980995	12.88015746	3.321928095	11.95455985	7.475733431	3.321928095	5.95419631	4.169925001	4.247927513	4.087462841	5.285402219	3.321928095
ARHGAP20	5.169925001	5.554588852	4	3.807354922	6.857980995	8.84862294	6.977279924	7.813781191	6.768184325	6.228818691	7.813781191	6	4.754887502	7.700439718	4.754887502	5.129283017	5	5.882643049	4.321928095	6.189824559	4.754887502	5.672425342	6.95419631	7.727920455	4.087462841	2.321928095	1.584962501	6.807354922	5.426264755	3.906890596	7.303780748	7.169925001	7.022367813	5.129283017	4.906890596	7.622051819	6.044394119	4	5.64385619	5.392317423	5.754887502	6.64385619	5.614709844	3.807354922	3.321928095	4	6	4	3.584962501
ARHGAP36	2.807354922	4.247927513	2.321928095	0	1.584962501	3.169925001	1	0	0	0	0	6.64385619	0	6.285402219	1	1.584962501	3.584962501	4.807354922	2	1	2.584962501	3.700439718	1	6.266786541	0	0	0	4	0	0	0	1	1	1.584962501	4.392317423	1	3.321928095	4.857980995	2.321928095	0	3.700439718	5.64385619	0	0	2.584962501	3	0	1	1.584962501
ARPP21	8.13442632	3.807354922	5.727920455	0	4.392317423	1.584962501	0	0	0	0	0	1	1	9.497851837	0	0	2	0	0	6.044394119	4.64385619	7.686500527	0	0	1	1	2	8.30833903	1	5.209453366	9.457380879	1.584962501	0	2.321928095	6.442943496	2.321928095	1.584962501	6.321928095	0	0	2.321928095	5.754887502	0	0	3.807354922	1	1	0	6.169925001
ARSF	5.247927513	1	0	2.807354922	5.700439718	3.807354922	6.285402219	4.392317423	5.247927513	3.459431619	4.807354922	2.321928095	0	2.321928095	1.584962501	6.209453366	3	2	0	0	2.584962501	1	5.584962501	3	0	0	2.321928095	4.584962501	5.727920455	0	1	4.087462841	2.321928095	3	0	5.129283017	1.584962501	2.584962501	2.321928095	1	1	0	1	0	0	1	4.857980995	2	0
ARTN	6.672425342	10.05256805	9.20701432	9.079484784	8.238404739	11.27437815	8.339850003	7.14974712	6.599912842	9.236014192	8.224001674	6.977279924	7.375039431	5.754887502	10.66088727	11.52160044	10.033423	7.076815597	10.09803208	9.33315535	9.831307244	8.962896005	8.022367813	7.285402219	9.025139562	10.90538701	7.409390936	6.714245518	9.943979914	9.995767151	10.07280253	9.607330314	9.766528909	10.07414146	10.69609817	8.997179481	7.044394119	7.539158811	6.442943496	8.651051691	7.531381461	9.985841937	10.99223027	10.4252159	9.491853096	9.62388149	6.228818691	9.315149562	8.14974712
ASB10	4.64385619	1	2	0	2	2	0	0	0	0	0	0	0	6.857980995	0	0	1.584962501	0	0	2.584962501	2.321928095	2.807354922	0	1.584962501	0	0	0	5	1	1	5.129283017	0	0	0	1.584962501	0	0	2.584962501	0	0	0	2.807354922	0	0	2.321928095	0	0	0	2
ASB11	3	2.584962501	3.321928095	1	1	1.584962501	1.584962501	0	1.584962501	0	0	1	0	8.098032083	1.584962501	2	1	2.321928095	0	1.584962501	1	0	2.584962501	2	1	1	0	4.95419631	0	1	2	0	0	0	2	1	2	2.584962501	1	0	0	2.321928095	1	0	1	0	0	1	2.321928095
ASB12	3.807354922	1	1.584962501	0	1	4	1	4.523561956	2.584962501	0	1.584962501	1	1	7.357552005	2.321928095	1.584962501	2.807354922	1	1.584962501	1	0	2.584962501	3	1.584962501	1	2.321928095	2.584962501	4.584962501	0	1	3.169925001	2.584962501	0	0	1.584962501	3	2.321928095	1.584962501	1.584962501	1.584962501	2.584962501	0	0	1	3.169925001	0	4.906890596	0	1.584962501
ASB15	3.169925001	1	2.321928095	0	1	3	0	1	0	0	0	0	0	7.754887502	0	1	0	1	0	1.584962501	0	2	2.584962501	3.169925001	1	1	1	5.672425342	1	1.584962501	4.087462841	0	1.584962501	1	2.321928095	1.584962501	3.169925001	4.392317423	2.584962501	1.584962501	2	3.700439718	2.321928095	0	0	0	0	1.584962501	3.169925001
ASB4	3	3	0	2	4.906890596	4.169925001	1	2.321928095	5.882643049	0	0	2.321928095	0	5.700439718	3	2.807354922	1.584962501	1.584962501	0	1.584962501	3.700439718	2.321928095	2	0	1	1	0	3.321928095	2.321928095	0	2.807354922	2.807354922	0	0	2.807354922	2	1	2.584962501	1.584962501	3.459431619	4.700439718	2.321928095	0	1	1	1	2.807354922	0	1.584962501
ASB5	8.562242424	7.569855608	8.422064766	1	5.727920455	0	1	2	1	0	0	4.321928095	0	11.74357219	6.228818691	0	0	0	0	8.764871591	6.475733431	6.491853096	1	3.169925001	1	1	0	8.77478706	2	5.700439718	10.66711154	2	1	1.584962501	7.276124405	1.584962501	1	7.21916852	1	0	3.807354922	7.409390936	1	0	4.807354922	1.584962501	0	0	8.562242424
ASPA	4	2.584962501	3	0	2.807354922	5.906890596	3.807354922	3.807354922	2.584962501	2.807354922	4.459431619	1	2.321928095	5.285402219	2.321928095	3.584962501	4.087462841	5.209453366	1.584962501	2	1	3.700439718	3.906890596	3.584962501	2.584962501	1	2	5.129283017	3.584962501	2.807354922	3.906890596	4.087462841	0	3	2.584962501	5.614709844	3.906890596	4.247927513	2.584962501	1	3	5.64385619	2.584962501	0	2	1	2.807354922	3.700439718	2.807354922
ASPN	12.34872815	12.55482864	6.87036472	8.257387843	7.977279924	12.74819285	9.269126679	9.721099189	10.12282799	8.758223215	9.011227255	10.67683861	9.400879436	12.60385812	7.459431619	7.491853096	7.483815777	13.41930186	9.144658243	7.569855608	13.78637174	7.228818691	7.076815597	11.44966454	10.48482289	10.02652344	7.960001932	11.32867493	10.93073734	8	12.85272456	6.569855608	7.8008999	8.854868383	13.37924297	8.413627929	8.370687407	9.194756854	8.781359714	6.044394119	11.01959073	12.65150022	7.820178962	11.40407714	7.044394119	8.876516947	8.422064766	9.566054038	7.14974712
ATP12A	7.577428828	3.807354922	3	9.436711542	3.807354922	8.252665432	10.08878824	4.523561956	9.853309555	6.918863237	7.033423002	4.321928095	1.584962501	4.321928095	4.754887502	10.34540525	5.700439718	4.169925001	4.087462841	4.523561956	7.693486958	6.87036472	7.839203788	8.022367813	12.86069903	5.426264755	9.396604781	8.353146826	6.022367813	6.918863237	10.54109662	13.03204573	3	8.46760555	2.807354922	10.18487534	5.807354922	6.285402219	8.654636029	1.584962501	6.988684687	9.729620744	12.21856324	6.285402219	2.584962501	2	11.57884439	7.375039431	8.95419631
ATP13A4	5.087462841	4.392317423	1	6.375039431	7.055282436	9.278449458	10.52649924	5.129283017	7.781359714	10.21188829	8.758223215	7.994353437	7.011227255	6.442943496	6.781359714	11.36413466	7.139551352	6.169925001	3.584962501	2.584962501	6.918863237	11.36632221	9.495855027	9.105908509	7.46760555	3.459431619	7.257387843	7.965784285	8.939579214	9.294620749	3	10.41256985	6.285402219	12.28077077	7.434628228	8.357552005	8.422064766	8.011227255	7.076815597	5	6.820178962	5.64385619	7.787902559	1	2	9.321928095	9.068778278	1.584962501	7.247927513
ATP13A5	1	6.247927513	2.321928095	3.700439718	6.129283017	8.14974712	2.321928095	1	1	14.1963716	3	2.807354922	0	4	3.807354922	14.43612591	4.95419631	4.087462841	2.321928095	0	3.459431619	11.07881795	4.64385619	4.523561956	3.700439718	7.266786541	4.087462841	4.392317423	3.906890596	9.990103964	2.807354922	8.717676423	0	13.62662165	7.209453366	3.700439718	3.584962501	2.321928095	3.169925001	1.584962501	5.087462841	4.584962501	6.108524457	1	1.584962501	7.851749041	2.321928095	1	2.321928095
ATP1A2	8.693486958	4.247927513	6.714245518	1	5.930737338	6.658211483	3.169925001	2	6.209453366	5.321928095	2.321928095	4	1.584962501	12.34734454	4	4.169925001	4.95419631	5.906890596	2	7.87036472	5.044394119	9.815383296	3.169925001	4.857980995	3.700439718	2.321928095	2.584962501	10.42416629	2.584962501	5.614709844	10.46454575	4.95419631	1	3	7.8008999	5.392317423	6.321928095	6.930737338	5.426264755	1.584962501	6.129283017	8.30833903	2.807354922	1	4.321928095	2.321928095	5.087462841	3.321928095	7.366322214
ATP2A1	8.174925683	4.754887502	5.087462841	5.882643049	5.700439718	8.930737338	4.087462841	5.459431619	6.714245518	5	3.459431619	3.459431619	4.95419631	14.26304908	6.554588852	5.672425342	5.129283017	6.375039431	3.906890596	5.491853096	5.523561956	7.108524457	5.857980995	6.247927513	5.392317423	6.209453366	4.584962501	11.97656412	4.247927513	6.491853096	8.144658243	5.95419631	5.554588852	6.569855608	7.845490051	6.584962501	6.781359714	7.876516947	7.189824559	5.882643049	5.754887502	9.54303182	4.857980995	5.247927513	5.64385619	4.95419631	8.038918989	5.614709844	7.294620749
ATP2B2	3	4.64385619	2.807354922	1.584962501	4.857980995	4.523561956	1	2.321928095	4.807354922	3	3.700439718	5.209453366	2.321928095	6.882643049	4.700439718	2.584962501	3.321928095	5.906890596	1	2.321928095	0	7.658211483	3.906890596	5.285402219	4.523561956	3	2.807354922	4.247927513	3.169925001	1.584962501	2.584962501	4.857980995	3.584962501	2.321928095	1.584962501	5.247927513	5.285402219	4.584962501	10.40194612	2.321928095	4	5.554588852	1.584962501	1.584962501	2.584962501	3.321928095	2.584962501	1.584962501	1.584962501
ATP6V0A4	6.539158811	3.169925001	3.169925001	5.169925001	6.357552005	4.807354922	4.523561956	8.566054038	6.189824559	6.686500527	7.918863237	8.46760555	7.303780748	4.087462841	6	7.707359132	5.247927513	5.700439718	3	4	6.189824559	5.95419631	8.252665432	8.864186145	6.754887502	4.169925001	5.209453366	8.409390936	7.139551352	2.807354922	8.658211483	8.092757141	3.169925001	9.364134655	2	8.082149041	4.247927513	6.965784285	3.906890596	5.169925001	7.21916852	6.658211483	4.807354922	6.781359714	2.584962501	8.535275377	6.741466986	6.426264755	7.312882955
AURKB	10.66799854	12.90444646	11.91101741	10.69696753	11.90914305	12.23212108	10.30720081	11.4152136	11.28424575	11.18735207	10.67771964	8.988684687	10.87805091	11.6956633	11.7026056	10.59991284	11.666224	12.31599862	10.53430288	10.76570049	10.70390357	11.436191	11.87459719	11.20028561	9.923327485	10.87805091	9.968666793	7.651051691	11.60130653	10.42416629	9.407267764	10.80976813	10.34872815	11.10197567	10.97513146	11.53186878	11.19352536	11.4655664	11.5028318	11.06944977	12.22761594	9.405141463	10.14720492	9.791162889	11.8583696	9.744833838	12.40274562	10.54882191	9.95419631
AZGP1	4.857980995	8.118941073	4.523561956	9.46760555	4	3.459431619	7.918863237	5.977279924	3.459431619	12.33231633	5.247927513	9.924812504	7.118941073	4.247927513	7.044394119	10.52454172	5.807354922	5.906890596	9.939579214	2	7.033423002	10.55458885	4.857980995	4.459431619	9.948367232	1.584962501	8.787902559	7.622051819	11.57127862	9.266786541	6.714245518	12.94854975	5.727920455	6.906890596	4.754887502	5.700439718	3.459431619	7.14974712	2	7.400879436	8.434628228	13.26209485	4.584962501	4.906890596	6.727920455	9.317412614	10.16490693	5.129283017	7.651051691
B3GALT1	3.807354922	1.584962501	2	0	4.95419631	0	3.169925001	2.807354922	0	1.584962501	1	1	1.584962501	5.491853096	1	2.584962501	3.321928095	2.584962501	0	2	2	4.754887502	1	4.087462841	1.584962501	0	1	5	1	2.584962501	4.392317423	2.807354922	1.584962501	2.584962501	2.321928095	2.321928095	2.584962501	2.584962501	0	0	1	2.321928095	5.700439718	1.584962501	1	0	1.584962501	1	2.321928095
B3GALT5	4.087462841	2.807354922	2	4	6.228818691	11.7619667	2	3.700439718	11.89935692	10.61654884	7.011227255	4.807354922	0	10.70563239	5.357552005	5.781359714	2	4.700439718	4.807354922	1.584962501	4.321928095	6.741466986	8.707359132	6.375039431	8.139551352	7.614709844	2.807354922	3.807354922	5.247927513	2	4.700439718	9.642051693	2	10.5137276	7.882643049	8.921840937	11.21674586	3	11.61976146	1.584962501	9.449148645	7.348728154	8.523561956	3	2.807354922	0	5.357552005	2.321928095	1.584962501
B3GNT6	1	2	1	2.321928095	4	2.321928095	3.584962501	6.62935662	4.321928095	7.266786541	6.044394119	5.554588852	5.523561956	3.700439718	3.169925001	6.988684687	4.64385619	3.906890596	0	0	1	4.459431619	4.523561956	6	0	0	0	2.321928095	3.169925001	1	1.584962501	9.62935662	0	9.116343961	0	5.584962501	4.392317423	4.95419631	1.584962501	3	4.087462841	8.495855027	0	0	0	0	4	1	0
B4GALNT1	11.57270023	9.675957033	9.169925001	9.37721053	11.23302043	10.48280796	9.424166289	9.385862401	5.781359714	9.554588852	8.527477006	9.108524457	9.182394353	8.049848549	11.57742883	9.741466986	9.554588852	9.266786541	8.169925001	7.857980995	8.900866808	8.566054038	8.124121312	9.118941073	7.794415866	10.20579325	8.344295908	6.247927513	8.511752654	10.05528244	9.283088353	7.781359714	10.31628153	8.45532722	10.76404222	8.487840034	8.77148947	9.164906927	10.63208641	10.67242534	6.266786541	9.794415866	10.36194377	9.413627929	10.67419227	6.169925001	6.392317423	7.787902559	8.797661526
BARX2	10.82097669	9.14974712	10.75572215	10.96361862	10.29576893	6.50779464	11.69087101	12.20120501	8.383704292	9.038918989	11.70951466	11.34928123	11.88417052	7.426264755	10.95637616	9.139551352	11.83644491	6.459431619	10.06474276	8.139551352	9.967226259	9.548821908	9.975847968	10.35424938	10.67419227	1	8.826548487	11.45532722	10.72621816	8.204571144	9.449148645	11.94580958	6.820178962	11.59105477	3.169925001	11.56510208	5.523561956	12.41890673	3.169925001	11.14338321	4.64385619	9.036173613	8.951284715	11.20762447	6.06608919	10.12928302	6	11.04371086	10.9076418
BCAS1	8.294620749	6.303780748	4	6.228818691	7.339850003	7.17990909	5.754887502	7.392317423	8.665335917	8.77807713	8.463524373	7.599912842	5	8.991521846	6.845490051	8.317412614	6.845490051	4.754887502	3.584962501	4.247927513	8.011227255	7.087462841	10.40726776	8.06608919	7.451211112	4.523561956	6.599912842	6.50779464	6.942514505	5.977279924	8.409390936	11.42888355	3	8.696967526	4.807354922	8.864186145	7.417852515	8.471675214	8.632995197	9.366322214	8.076815597	8.535275377	5.95419631	4.95419631	4.321928095	6.357552005	9.465566405	4.169925001	6.169925001
BCL2L15	3.906890596	6.539158811	1	2.584962501	6.781359714	5.169925001	3	7.948367232	3.807354922	6.569855608	4.321928095	3	3.169925001	5.087462841	3.321928095	8.503825738	5.727920455	3.584962501	3	4.392317423	1	5.523561956	6.459431619	4.392317423	4.087462841	3.807354922	2.584962501	3.584962501	3.321928095	3	3.584962501	8.912889336	2.584962501	4.247927513	2.321928095	5.087462841	5.64385619	4.584962501	2	5	3.700439718	3.459431619	2.321928095	3.584962501	1	1	5.882643049	3	2.807354922
BIRC5	11.38478375	15.1310933	12.89349115	12.12702704	12.574357	13.57471178	11.75905594	13.08231539	11.78381676	12.33231633	11.57175264	11.12541347	11.65553072	12.49934763	12.51274046	11.44346161	12.29433356	13.61654884	12.35314683	11.88493365	12.5574637	12.29260922	12.21613956	12.73449794	11.14593215	13.30549179	11.47218312	9.37721053	12.1692987	12.44216597	10.18858885	11.87728413	11.47269084	12.48532619	13.25103853	13.22415245	11.53235593	12.51076417	12.35121532	12.54012804	13.0001761	11.03686045	12.40753333	11.73978061	13.03083953	10.51766939	13.02963233	10.82017896	10.87344411
BMP3	4.700439718	1	0	0	4.392317423	4.321928095	0	1	6.539158811	6.832890014	5.426264755	0	1	8.326429487	3.459431619	5.832890014	4.807354922	4.700439718	4.321928095	0	5.044394119	6.539158811	5.727920455	10.21188829	1	2.584962501	2.584962501	3.906890596	5.247927513	1	1.584962501	9.981567282	1	2	6.357552005	7.622051819	7.475733431	4.247927513	4.392317423	1	4.584962501	4.807354922	1.584962501	3.906890596	0	0	3.906890596	1	1.584962501
BMP8A	4.95419631	6.321928095	3.321928095	6.266786541	4.392317423	7.247927513	5.977279924	3.807354922	5.087462841	5.554588852	4.95419631	7.434628228	4.64385619	6.189824559	5.906890596	6.658211483	3.700439718	7.948367232	5.491853096	5.832890014	4.321928095	5.321928095	3.906890596	5.247927513	4.321928095	4.700439718	2	2	4.459431619	3.906890596	6.727920455	4.321928095	5.044394119	4.321928095	6.754887502	4.392317423	4.754887502	4.321928095	4.169925001	5.044394119	6.087462841	6.409390936	3.459431619	6.339850003	6.108524457	3.807354922	3.169925001	4	4.247927513
BPIFA1	0	0	1	0	3	3.169925001	0	1	0	4.857980995	3	2.807354922	3.321928095	4.169925001	3.459431619	11.25974326	3	3.169925001	8.409390936	0	6.523561956	2.807354922	1	9.278449458	0	1	9.409390936	0	9.6794801	1.584962501	0	8.129283017	0	2	0	2.321928095	3.807354922	4.584962501	3.459431619	0	7.977279924	5.044394119	0	3.321928095	1.584962501	0	7.87036472	0	2.321928095
BPIFA2	1	0	0	0	0	0	0	0	0	1	0	1	1	3.321928095	1	2	0	2	0	1	9.975847968	1	0	1.584962501	0	0	0	0	0	0	0	2.584962501	0	0	0	2.584962501	3.459431619	4.087462841	0	0	1	1.584962501	0	0	0	1	1	0	0
BPIFB1	2.584962501	0	3.584962501	3.906890596	4.321928095	5.169925001	1.584962501	5.930737338	5.087462841	15.46751003	4.321928095	2.584962501	2	4.087462841	7.942514505	15.46170325	10.67154107	5.807354922	6.794415866	0	3	11.84979602	2.321928095	8.936637939	2.584962501	2	9.8008999	1	7.876516947	1.584962501	5.672425342	16.37017654	5.832890014	4.95419631	0	8.483815777	5.169925001	6.426264755	5.044394119	5.727920455	9.751544059	16.25229584	3.700439718	4.700439718	4.64385619	5.169925001	11.15355203	1.584962501	4.459431619
BPIFB2	0	1	0	0	0	2.321928095	1	1	1.584962501	13.25399517	1	2.807354922	1.584962501	1	5.321928095	9.95419631	4.857980995	3	8.139551352	0	3.700439718	11.51668495	1	2.321928095	1	1	2.807354922	0	9.632995197	1	2	13.22626165	3.459431619	2.584962501	0	3.459431619	2.584962501	2.321928095	5.285402219	0	9.695228292	16.72839886	1	4.754887502	4.523561956	2.807354922	12.54182262	0	0
BRINP1	4.321928095	4.64385619	3.700439718	3.584962501	4.857980995	5.95419631	2.321928095	3.906890596	2.584962501	4.392317423	5.321928095	5.247927513	4.247927513	5.129283017	1	3.807354922	4.523561956	4.700439718	4	2.807354922	0	7.577428828	2.321928095	3.700439718	2	1	1.584962501	4.754887502	5.807354922	3.321928095	5.169925001	6.392317423	2	2.321928095	3.807354922	3.169925001	2.584962501	3.807354922	2.321928095	1	2.321928095	5.392317423	3.700439718	3.700439718	1	2.321928095	0	2	3
BST2	13.74724892	13.277578	13.22580994	10.56700537	13.86621641	10.99293834	15.12650283	15.43488881	11.45738088	14.09300484	14.6877584	13.2701493	13.38397423	13.79978753	14.56236169	12.88417052	14.1027139	14.77817982	13.97486267	14.37849808	12.22158712	14.28836145	13.26209485	14.58695704	10.53332973	11.54882191	12.65127597	12.46199095	15.206671	14.6219946	12.94708898	11.68956125	14.82843404	13.84067959	13.91026796	11.3459596	12.40301202	12.56629193	13.88883836	7.539158811	12.19537221	10.2911707	5.584962501	11.40832974	14.04311275	14.76207054	14.88402739	14.3783626	13.45750914
BTC	6.894817763	9.873444113	3.906890596	7.592457037	8.761551232	7.826548487	3	8.087462841	5.832890014	5.044394119	6.965784285	4.087462841	3	6.906890596	4.857980995	5.087462841	4.459431619	6.686500527	0	3.169925001	5.727920455	4.857980995	6.266786541	9.084808388	7.055282436	7.721099189	2	5.727920455	7.266786541	4.523561956	3.169925001	8.049848549	5.523561956	3.807354922	7.417852515	6.022367813	4.523561956	3.321928095	7.055282436	7.727920455	5.459431619	6.129283017	4.392317423	6.50779464	6.539158811	0	9.523561956	4.95419631	4.087462841
C10orf71	6.977279924	2.321928095	3	0	5.044394119	0	0	0	1	0	1	2.321928095	0	11.52356196	1	1	1.584962501	2	0	6.442943496	4.247927513	4.700439718	0	0	0	1.584962501	1.584962501	8.562242424	0	4.392317423	7.686500527	0	1	0	6.189824559	0	3	4.392317423	2	0	2.807354922	6.108524457	0	1.584962501	3.807354922	0	2	0	6.189824559
C14orf180	1.584962501	0	0	0	0	0	0	0	0	0	0	0	0	2	0	0	0	3.169925001	0	0	0	0	0	0	0	0	0	0	0	0	0	0	0	0	0	0	0	0	0	0	0	1	0	0	0	0	0	0	0
C15orf59	7.741466986	6.491853096	4.247927513	5.426264755	7.599912842	11.02375435	7.658211483	8.933690655	5	8.087462841	5.357552005	6.285402219	5.044394119	6.339850003	8.632995197	5.882643049	6.357552005	7.348728154	5	4.700439718	7.209453366	7.924812504	4.807354922	8.060695932	6.832890014	6.426264755	4.700439718	7.159871337	5.832890014	6.741466986	7.098032083	7.475733431	3.700439718	5.781359714	6.491853096	7.108524457	5	9.189824559	7.845490051	6.442943496	5.357552005	7.475733431	6.845490051	5.754887502	6.426264755	5	2.321928095	4.523561956	3.459431619
C15orf62	6.426264755	5.087462841	3.459431619	7.14974712	6.918863237	7.876516947	8.985841937	6.700439718	6.845490051	7.515699838	8.252665432	7.169925001	6.392317423	6.754887502	7.228818691	9.364134655	7.055282436	6.95419631	5.392317423	4.584962501	6	7.303780748	7.839203788	8.77478706	7.247927513	6.614709844	8.577428828	7.6794801	7.839203788	8.810571635	8.266786541	8.794415866	8.64385619	9.459431619	5.357552005	9.612868497	6.129283017	7.044394119	7.06608919	7	7.894817763	7.721099189	6.129283017	6.539158811	5.554588852	8.027905997	8.982993575	5.426264755	9.194756854
C16orf59	8.495855027	9.438791853	7.665335917	8.463524373	9.707359132	9.949826711	7.8008999	9.011227255	9.638435914	9.832890014	8.276124405	6.266786541	8.710806434	10.42836017	9.226412193	7.257387843	9.445014846	10.77148947	9.172427509	8.693486958	8.994353437	9.616548844	9.554588852	9.002815016	8.654636029	9.74819285	8.194756854	6.303780748	8.942514505	8.388017285	6.686500527	8.511752654	8.566054038	8.845490051	9.842350343	9.228818691	9.271463028	9.09011242	9.847057346	8.845490051	9.761551232	7.781359714	8.791162889	8.276124405	7.622051819	8.129283017	10.64475759	8.422064766	8.098032083
C16orf74	10.39981196	11.97763769	11.79156991	10.19352536	9.726218159	9.164906927	9.592457037	10.11504365	8.539158811	10.67242534	10.01122726	9.893301531	10.81458247	7.888743249	11.44604941	11.60455323	10.60084211	9.905387005	9.243173983	10.02513956	11.28540222	10.94544384	10.15355203	8.049848549	10.8008999	10.61746747	9.008428622	7.73470962	10.45429929	11.13506795	9.290018847	10.85642553	10.71681946	11.01680829	10.73470962	10.89557528	8.569855608	10.93957921	7.918863237	10.69696753	9.483815777	9.100662339	10.1959873	10.58590145	9.958552715	10.05934446	9.383704292	10.96434087	9.285402219
C16orf89	3	5.209453366	1.584962501	2.807354922	2	4.807354922	1	1	2.584962501	6.375039431	3	0	2.321928095	5.64385619	2.321928095	4.169925001	3.700439718	5.209453366	3.584962501	2	2.321928095	4.906890596	4	4.807354922	2.584962501	1	1.584962501	2.807354922	5.357552005	0	2.807354922	6.303780748	1	1.584962501	2.584962501	6.977279924	4.700439718	4.754887502	3	2.584962501	3.807354922	7.832890014	3.459431619	2	1	1	3.700439718	2	5.459431619
C1orf168	2	2	0	0	1.584962501	3.321928095	1.584962501	1	6.539158811	1	1	1	1	6.614709844	2.321928095	0	2.321928095	8.13442632	1.584962501	0	2	1	3.321928095	7.21916852	2.584962501	0	0	1.584962501	1	1.584962501	1	5.129283017	0	2	1	4.523561956	6.584962501	1.584962501	3.906890596	1	7.055282436	4	3.169925001	2	1	0	1.584962501	1	1
C1orf68	1	1	2	4.321928095	5.491853096	2.584962501	8.77148947	3.321928095	0	2	6.459431619	8.189824559	8.661778098	2.321928095	5.977279924	1	4.906890596	1	6.539158811	4.087462841	3.321928095	4.169925001	2.584962501	2.321928095	9.21916852	1.584962501	5.247927513	5.832890014	4.087462841	6.108524457	5.392317423	3.906890596	8.77807713	2.584962501	0	3	2.807354922	5.209453366	1	0	6.554588852	3.906890596	2	4.523561956	6.426264755	4.169925001	2.807354922	5.727920455	9.025139562
C1QL1	5.459431619	7.139551352	5.491853096	9.202123824	8.164906927	6.584962501	5.169925001	6.285402219	4.523561956	5.285402219	5.169925001	6.129283017	5.285402219	6.845490051	10.73470962	5.906890596	6.754887502	6.62935662	6.942514505	7.965784285	7.108524457	8.842350343	5.614709844	8.475733431	5.523561956	6.339850003	5.554588852	2.321928095	7.54689446	6.285402219	5.807354922	5.426264755	5.169925001	4.321928095	5.857980995	3.584962501	6.14974712	11.63117706	9.469641817	7.918863237	7.971543554	5.807354922	6.169925001	7.169925001	7.228818691	4.087462841	5.700439718	4.807354922	4.584962501
C1QL4	3.700439718	5.672425342	6.700439718	4.247927513	4	6.442943496	2	3	1.584962501	0	1	1	1	4.584962501	9.199672345	2.584962501	3.169925001	3	5	2.321928095	4.857980995	3.169925001	3.321928095	5.977279924	1	6.700439718	3.321928095	3.169925001	3.169925001	2.321928095	4.906890596	3.807354922	2.321928095	3	2.807354922	3.584962501	3.906890596	6.06608919	4.807354922	4.523561956	2	3.169925001	3.584962501	4.392317423	7.17990909	2.807354922	2.321928095	2.584962501	3
C1QTNF6	12.35837648	12.47218312	11.45224124	11.72962074	10.43567026	12.99258434	11.54978467	10.59058705	8.810571635	10.4252159	11.07881795	11.91923579	10.58683979	10.52747701	11.59058705	8.479780264	12.52429684	12.5252761	12.35645197	12.08281434	12.32192809	10.73047014	7.8008999	10.61470984	10.63117706	10.87498135	11.09934781	9.995767151	11.93036775	9.749869427	12.17741954	10.41256985	11.89254282	8.797661526	10.66533592	13.07748336	9.505811554	9.726218159	8.826548487	11.40726776	9.789533645	11.75905594	8.714245518	12.5643877	11.22881869	11.13570929	9.405141463	12.32051852	9.779719355
C1QTNF7	4	3.906890596	2	1.584962501	2.807354922	5.426264755	3.700439718	2.807354922	3.906890596	3.906890596	3.700439718	5.321928095	3	5.807354922	0	1	3.906890596	4.700439718	4.459431619	1.584962501	4.459431619	3.459431619	2.321928095	4.754887502	4.247927513	3.700439718	1	5.087462841	3.321928095	2.584962501	4.700439718	3.321928095	1	3.169925001	4.459431619	4.64385619	2.321928095	2.807354922	4.169925001	2.807354922	3.321928095	7.247927513	2	5.247927513	2	2.321928095	4.247927513	3.807354922	2.584962501
C2orf40	5.357552005	1	2.321928095	1	2.584962501	3.169925001	1	2.584962501	2.321928095	3	2	1	2	5.321928095	2	3	0	3.906890596	0	2.584962501	1.584962501	4.169925001	1.584962501	7.727920455	2.584962501	2.584962501	1	2.321928095	1	1.584962501	5.392317423	5	0	1	3.169925001	6.14974712	3.321928095	4	4	0	2.807354922	5.727920455	0	1	1	1	3.584962501	0	3
C2orf54	9.224001674	4.459431619	4.247927513	8.787902559	10.4325419	10.02375435	9.682994584	11.2737956	10.75321675	9.594324604	11.78012962	11.42940674	9.346513733	11.37014248	9.184875343	10.51668495	10.95419631	7.761551232	7.977279924	7.714245518	9.915879379	8.933690655	11.26502894	11.19537221	10.78299821	7.845490051	9.189824559	10.67419227	12.27961058	7.982993575	9.30833903	10.75572215	9.614709844	11.5574637	4.906890596	11.79806672	11.41732512	11.01820018	10.93221475	8.194756854	12.21158415	8.727920455	7.076815597	5.459431619	4.321928095	7.794415866	12.68868742	8.8008999	9.400879436
C4orf19	6.442943496	3	3.321928095	6.727920455	7.451211112	6.14974712	4.857980995	6.228818691	5.459431619	6.95419631	5.459431619	4.392317423	4.087462841	6.409390936	7.700439718	7.714245518	5.95419631	3.906890596	4.523561956	3.321928095	7.189824559	5.523561956	8.948367232	9.262094845	3.321928095	3.584962501	4.169925001	4	5.700439718	4.523561956	3.321928095	9.447083226	5.807354922	7.339850003	3.700439718	7.011227255	7.169925001	4.523561956	6.845490051	6.658211483	4.64385619	6.700439718	4.087462841	3.584962501	1	3.459431619	8.682994584	2.807354922	5.523561956
C4orf26	6.442943496	5.614709844	4.95419631	3	2	5.044394119	3.700439718	12.95891516	2.321928095	2.807354922	3.807354922	6.614709844	2	3.321928095	5.64385619	2.321928095	1	3.459431619	6.832890014	5.754887502	4.95419631	2.807354922	5.087462841	3	3.584962501	1.584962501	3.584962501	6.06608919	1.584962501	2.807354922	8.294620749	2.807354922	4	2	1	3.459431619	2.807354922	3.169925001	2.807354922	1	2	6.169925001	1	3.906890596	3.906890596	3.584962501	3.169925001	2	2.321928095
C6	1	2	1.584962501	1	0	0	3.321928095	2.321928095	2.807354922	1	0	1.584962501	1	4.95419631	0	2	1	1	0	1.584962501	0	0	0	0	0	0	0	1	1	0	0	4.392317423	0	0	0	5.459431619	3.906890596	2.321928095	1	0	0	4.807354922	0	0	0	0	1.584962501	1	1
C6orf10	2.584962501	3	3.807354922	1	5.64385619	9.709083813	6.375039431	6.228818691	0	5.882643049	7.383704292	0	1	4.321928095	6.491853096	8.375039431	6.228818691	2.584962501	1.584962501	5.044394119	5.491853096	6.727920455	2.584962501	0	3.459431619	4.95419631	1.584962501	3.807354922	1	7.8008999	2	0	7.554588852	4.857980995	1	2.321928095	2	6.977279924	3	3.321928095	1	0	6.64385619	4.087462841	0	0	1.584962501	2	3.321928095
C6orf141	8.483815777	9.54689446	9.50779464	11.00211178	7.714245518	6.569855608	8.686500527	5.672425342	11.11958962	9.398743692	8.108524457	7.257387843	9.73470962	10.60455323	9.131856961	7.768184325	8.851749041	10.64745843	8.758223215	9.487840034	7.651051691	9.499845887	8.607330314	9.152284842	9.511752654	5.672425342	8.108524457	7.14974712	8.124121312	9.74819285	9.661778098	9.77478706	10.39874369	10.36522885	7.459431619	9.105908509	9.756556323	10.15355203	7.169925001	8.927777962	9.319672121	7.888743249	7.539158811	10.38370429	9.816983623	10.04028972	7.21916852	9.594324604	10.81458247
C6orf58	2.321928095	4.523561956	3	1	1.584962501	3.700439718	2.321928095	1	1.584962501	5.832890014	3.169925001	1	1	3	2.807354922	3.459431619	2.807354922	2.321928095	4.087462841	2.321928095	1.584962501	4.857980995	1.584962501	2	2.807354922	0	0	1.584962501	9.4325419	2.321928095	0	9.951284715	3	1	0	1.584962501	1.584962501	1.584962501	1	1	2	13.49847527	0	4.700439718	1	1	3.906890596	2.584962501	2.584962501
C7	5.044394119	6.87036472	4.64385619	2	2.321928095	3.906890596	3.321928095	1	3.584962501	4.523561956	3.807354922	3.584962501	3.906890596	8.787902559	3.169925001	3.807354922	7.62935662	4.087462841	0	3.321928095	0	5.087462841	7.607330314	2.584962501	1	2.584962501	2	5.459431619	3.700439718	0	5.584962501	5.614709844	0	0	3.807354922	13.74220416	9.463524373	4.906890596	4.247927513	3.906890596	4.321928095	10.7903485	2.321928095	0	1	2	5.087462841	3	3.169925001
C8orf22	1	2	2	0	0	1.584962501	0	1	0	0	0	0	0	8.640244936	1	0	0	1	0	1	3.584962501	0	0	2.584962501	0	0	0	4.754887502	0	0	2.807354922	1.584962501	0	0	0	1	1	1.584962501	1.584962501	0	1	2.807354922	0	0	0	0	1	0	3.169925001
C9orf135	0	0	0	0	0	1	0	0	1	0	0	0	0	2.321928095	0	1	0	2.321928095	1	0	1	0	1	4.169925001	0	1	0	0	1.584962501	1	0	5.087462841	1	0	0	4.700439718	1.584962501	2.321928095	0	0	1	0	0	0	0	0	0	0	1
C9orf152	0	3.584962501	2.584962501	0	4.584962501	3.459431619	1	0	4.700439718	7.21916852	3.321928095	1.584962501	0	4.807354922	3.169925001	7.303780748	3.584962501	3.700439718	4.392317423	1.584962501	2.584962501	6.06608919	3.459431619	5.044394119	3.321928095	2	2.584962501	2.584962501	3.700439718	1.584962501	2	9.560332834	0	4.321928095	3.459431619	6.95419631	5.247927513	4.459431619	2.321928095	2	6.714245518	7.499845887	3.807354922	1	1	1.584962501	4.169925001	3	2
CA10	3.459431619	0	0	0	1	0	0	1.584962501	2.807354922	2.584962501	0	2	0	1	0	0	1	1.584962501	1	0	0	7.321928095	1	2	0	2	2.321928095	1	2.807354922	1	1	4.857980995	0	0	0	1.584962501	1.584962501	1.584962501	0	0	1.584962501	2.584962501	4.087462841	0	1.584962501	0	1	2	1
CA3	6.209453366	4.754887502	6.129283017	0	7.169925001	7.46760555	2	0	2.584962501	3.584962501	1.584962501	3.584962501	0	12.62935662	4.700439718	4.523561956	2	4.247927513	2.321928095	6.022367813	6.672425342	7.357552005	2.321928095	7.417852515	4.95419631	0	1.584962501	9.743151394	3.459431619	5.857980995	8.199672345	5.247927513	3	4.523561956	6.321928095	3.807354922	4.857980995	7.129283017	3	0	4.169925001	9.5980525	3.807354922	2.321928095	4.087462841	3	5.321928095	1	6.599912842
CA4	1	3.700439718	4.087462841	0	1	7.129283017	3.906890596	2.321928095	2	1.584962501	1.584962501	4.754887502	2.321928095	3.321928095	1.584962501	3.321928095	0	6.303780748	1.584962501	1	1	4.459431619	0	2	1.584962501	0	2	1	3	1	4.392317423	2.807354922	1	4.392317423	1	3.459431619	2.321928095	3.459431619	3.807354922	2	2.321928095	2.321928095	0	1	1.584962501	1	1	1	0
CA6	0	3.321928095	0	1.584962501	1	0	1	2	0	6.569855608	1	1.584962501	0	3.169925001	1.584962501	3.700439718	1	0	0	2.321928095	1	2.321928095	4	1.584962501	3.584962501	2.807354922	3.321928095	5.807354922	1	2.584962501	3.321928095	7.14974712	1	2.807354922	0	4.392317423	2.584962501	4.584962501	0	1	1	4.087462841	2.807354922	2	1.584962501	3.807354922	1	4.169925001	0
CA8	3.169925001	4.906890596	2.584962501	1	2.584962501	4.459431619	3.459431619	3.700439718	4.321928095	6.62935662	4.087462841	4.321928095	3.459431619	4.584962501	6.906890596	6.14974712	4.321928095	6.95419631	4.247927513	3.459431619	1	5.491853096	3.321928095	9.21916852	4.523561956	2.321928095	2	4.087462841	3.807354922	2.321928095	5.459431619	7.622051819	1.584962501	1	4.523561956	4.906890596	1	3.169925001	3	1.584962501	3	6.228818691	1.584962501	0	0	1.584962501	4.087462841	4.247927513	1.584962501
CA9	7.768184325	11.84666568	11.23122118	11.34318572	12.11958962	10.88264305	3	4.754887502	5.977279924	10.97871046	10.08214904	9.656424863	7.707359132	9.055282436	10.05528244	9.236014192	4.700439718	10.93810933	12.37910757	11.83644491	9.238404739	10.68474862	10.6183855	8.696967526	11.32586758	8.797661526	13.63787013	7.787902559	7.303780748	9.385862401	13.21051915	10.02513956	8.857980995	10.37937837	7.238404739	8.330916878	8.661778098	12.42390377	9.121533517	11.37666806	11.25502857	3.906890596	8.038918989	11.28135052	10.64385619	11.71123677	8.317412614	10.34207467	12.67198327
CAB39L	7.499845887	9.025139562	9.754887502	7.055282436	7.942514505	9.113742166	9.674192268	9.038918989	7.761551232	8.717676423	8.820178962	9.049848549	8.022367813	9.348728154	8.475733431	8.479780264	9.169925001	8.754887502	7.658211483	6.491853096	8.087462841	9.54303182	7.994353437	9.392317423	7.665335917	7.900866808	4.392317423	7.807354922	8.854868383	6.906890596	8.005624549	9.019590728	8.596189756	7.098032083	8.071462363	9.357552005	7.857980995	7.918863237	9.199672345	8.129283017	8.654636029	8.651051691	7.700439718	7.14974712	8.710806434	6.794415866	9.525520809	6.918863237	7.159871337
CACNA1B	5.357552005	5.614709844	3.459431619	6.285402219	6.781359714	13.17055104	2	2	8.864186145	8.204571144	2.321928095	2.807354922	1	10.90011206	8.882643049	9.368506462	3.584962501	7.459431619	8.566054038	1.584962501	6.658211483	7.199672345	8.550746785	9.011227255	6.686500527	7.936637939	6.475733431	2.584962501	3.584962501	4.392317423	3	4.087462841	0	5.321928095	7.693486958	5.882643049	10.42206477	6.06608919	8.409390936	8.661778098	7.033423002	2.321928095	10.58777752	4.087462841	7.54689446	5.129283017	1.584962501	2.584962501	6.209453366
CACNA1S	8.30833903	2.321928095	5.672425342	2	5.554588852	4.95419631	2.807354922	1.584962501	2.321928095	1	0	4.087462841	0	11.65597786	3.321928095	1.584962501	0	4.584962501	0	6.714245518	4.95419631	5.95419631	0	3.906890596	1	1	1.584962501	9.447083226	0	5.129283017	8.539158811	2	1	1.584962501	6.491853096	2.321928095	3.700439718	6.285402219	3.321928095	0	3.321928095	7.330916878	1	2	3.700439718	0	2.584962501	2	6.044394119
CACNB4	3.459431619	7.62935662	2.807354922	2.321928095	5.087462841	7.761551232	4.321928095	4.906890596	4.087462841	5.087462841	3	2.807354922	1.584962501	7.614709844	4.169925001	4.392317423	5.209453366	5.285402219	1.584962501	3.459431619	2.321928095	6.442943496	6.022367813	9.060695932	4	2.807354922	3.700439718	5.754887502	3.169925001	6.977279924	4.523561956	6.906890596	2	4.523561956	4.459431619	7.826548487	5.64385619	5.754887502	5.426264755	3.700439718	4.64385619	7.06608919	6.044394119	4.321928095	2.807354922	4.584962501	4	2.584962501	2
CACNG6	7.209453366	1	3.169925001	0	4.247927513	1	0	0	0	1	0	1.584962501	0	8.596189756	4.169925001	1.584962501	1	3.807354922	0	5.044394119	4.087462841	5.169925001	1	7.21916852	1.584962501	0	0	7.366322214	0	3.807354922	7.442943496	4.392317423	0	2.321928095	5	3.459431619	4.459431619	4.523561956	2.321928095	0	2	4.247927513	0	0	2.321928095	0	0	0	5.357552005
CADM2	3.169925001	1.584962501	1	0	0	1.584962501	1	0	0	2.584962501	1	0	0	6	1.584962501	2	2.807354922	3.459431619	0	2.584962501	4	8.098032083	5.700439718	5.754887502	2.584962501	3.459431619	1.584962501	4.169925001	1	1	4.321928095	4.321928095	1	2.321928095	2	3.459431619	4.169925001	4.247927513	1.584962501	3.321928095	1	3.807354922	1	2.584962501	1	0	1.584962501	1	1.584962501
CALB1	4.321928095	15.10451685	5.64385619	0	11.89557528	6.554588852	3.700439718	2.807354922	2.321928095	3.459431619	2.807354922	2.807354922	7.339850003	5.044394119	2.321928095	6.62935662	2	5.807354922	0	2.321928095	3.807354922	8.539158811	14.91704568	11.8008999	11.67021364	2.807354922	7.686500527	1.584962501	2.321928095	7.033423002	5.357552005	15.56727282	5.459431619	11.24376903	8.312882955	9.226412193	6.87036472	7.499845887	3.169925001	3.584962501	8.873444113	5.044394119	11.53915881	3	2.807354922	11.08081753	4.392317423	6.357552005	8.924812504
CAMK2B	7.033423002	7.228818691	5.129283017	6.303780748	6.357552005	4.321928095	5.882643049	6	3.321928095	5	1.584962501	5	3.169925001	9.893301531	6.965784285	7.033423002	4.169925001	6.539158811	2.807354922	5.977279924	5.554588852	8.247927513	4.857980995	8.038918989	6.129283017	7.459431619	3	7.851749041	4.392317423	5.169925001	7.087462841	3.459431619	5.357552005	6.321928095	7.285402219	6.266786541	5.321928095	8.588714636	5.64385619	3.807354922	6.50779464	6.087462841	3.459431619	4.169925001	5.930737338	3.906890596	5.169925001	2.321928095	5.169925001
CAMK2N2	5.64385619	6.442943496	4.807354922	5.523561956	6.584962501	7.228818691	5.247927513	5.392317423	5.169925001	7.442943496	5.491853096	4.523561956	3.807354922	7.942514505	6.475733431	5.357552005	4.584962501	6.169925001	5.977279924	5.087462841	5.426264755	6.189824559	4.584962501	7.238404739	4.64385619	6.781359714	3.700439718	3.906890596	4.700439718	5.357552005	5.357552005	6.882643049	8.495855027	5.614709844	5.832890014	4.087462841	6.285402219	10.24436384	7.73470962	6.794415866	5.426264755	4.95419631	5.64385619	6.475733431	8.17990909	4.523561956	6.523561956	6.303780748	7.087462841
CAPN13	6.044394119	3.459431619	4.523561956	1.584962501	9.656424863	3.169925001	1	3.459431619	4.247927513	8.851749041	5.754887502	2.584962501	0	3.169925001	5.754887502	9.278449458	7.169925001	5.672425342	5.459431619	1	7.14974712	8.044394119	6.392317423	6.930737338	2.321928095	3.807354922	1.584962501	4.64385619	6.087462841	1.584962501	1.584962501	10.86341196	2.584962501	1	3	7.651051691	3.169925001	3	3.700439718	4.392317423	5.044394119	7.285402219	2.321928095	1	5	2	2.321928095	3.321928095	2
CAPN14	6.741466986	5.832890014	4.169925001	7.118941073	10.90312868	7.011227255	7.813781191	6.129283017	8.857980995	10.04439412	10.64655871	10.22520744	5.584962501	4.459431619	6.14974712	10.15987134	6.906890596	7.129283017	3.459431619	4.247927513	7.348728154	7	10.57270023	10.86650621	6.584962501	2.807354922	5.209453366	9.041659152	9.214319121	7.813781191	4.807354922	9.607330314	7.73470962	9.607330314	5.523561956	10.87421293	7.882643049	6.714245518	5.044394119	8.758223215	4.700439718	6.339850003	6.714245518	4.247927513	4.169925001	2	8.876516947	3.459431619	5.169925001
CAPN5	9.047123912	8.044394119	8.204571144	8.375039431	9.649256178	9.985841937	10.01959073	10.95346896	8.781359714	9.577428828	10.38154295	9.385862401	9.177419538	8.816983623	9.891783703	10.66711154	9.182394353	9.764871591	8.357552005	7.199672345	7.942514505	9.665335917	8.876516947	9.843921051	7.614709844	9.074141463	6.554588852	8.28077077	8.997179481	7.918863237	9.177419538	12.06440596	8.13442632	11.8474489	9.319672121	9.405141463	8.027905997	6.584962501	7.383704292	9.172427509	8.299208018	8.918863237	8.375039431	8.303780748	8.724513853	8.233619677	9.121533517	7.515699838	7.888743249
CAPN6	7.108524457	4	3.169925001	2.807354922	5.209453366	4.95419631	2.584962501	6.906890596	3.459431619	3.321928095	4.247927513	3.169925001	1	8.164906927	6.209453366	3.807354922	3.700439718	5.832890014	1.584962501	7.055282436	2.584962501	4.169925001	7.159871337	6.807354922	1.584962501	0	1	7.658211483	5.882643049	3.584962501	3.584962501	3.169925001	2	1.584962501	4.321928095	8.434628228	3.906890596	3.459431619	3.584962501	3.807354922	4.459431619	5.906890596	0	1.584962501	4.321928095	1	4.321928095	2.321928095	2.584962501
CASP14	11.72024426	6.228818691	13.5980525	13.19167615	11.31967212	4.523561956	12.85330956	1.584962501	3.169925001	8.317412614	14.4166656	10.75822321	10.64925618	5.247927513	12.35892587	7.098032083	13.94818469	4.754887502	10.73724734	11.28713519	7.033423002	8.503825738	4.857980995	5.459431619	7.118941073	3.169925001	11.70130646	10.83130724	7.768184325	11.72834571	11.90839262	12.25709314	13.79877554	3.906890596	2	7.693486958	5.64385619	14.75457438	4.95419631	7.451211112	3.169925001	5.247927513	2	13.16741815	8.383704292	14.51563825	2.807354922	11.45840661	12.98031812
CASQ1	5.426264755	3.169925001	2.807354922	2.584962501	3.584962501	6.794415866	3.906890596	2.584962501	2.807354922	3.700439718	1.584962501	1	2.321928095	12.60894781	2.807354922	1.584962501	3.169925001	4.087462841	1.584962501	4.754887502	2.807354922	5.169925001	2.321928095	3.584962501	3.169925001	2.321928095	2.321928095	9.915879379	0	2.321928095	5.426264755	3.807354922	2	3.807354922	4.392317423	3.807354922	2.807354922	4.700439718	4.087462841	2	2.807354922	8.076815597	1.584962501	2	1.584962501	2.807354922	3.459431619	0	4.807354922
CASQ2	10.80735492	8.266786541	9.958552715	1.584962501	7.531381461	5.459431619	4.523561956	6.584962501	0	2.807354922	4.64385619	6.129283017	2	12.02167404	6.044394119	3.169925001	4.087462841	4.169925001	5.044394119	9.426264755	7.475733431	8.8008999	4.459431619	4.584962501	5	2.584962501	4.64385619	10.42836017	5	7.459431619	11.98049664	5.727920455	2	3.906890596	9.269126679	5.906890596	3.169925001	8.724513853	4.523561956	2.584962501	6.022367813	9.312882955	1.584962501	3	6.491853096	3.807354922	5.209453366	4.169925001	8.658211483
CAV3	7.87036472	4.392317423	6.228818691	0	5.044394119	1	0	0	0	0	0	1	0	8.523561956	1.584962501	0	0	1	1	6.285402219	5.614709844	6.303780748	0	0	1	0	1	8.499845887	0	5.087462841	8.839203788	0	1	0	5.832890014	2.807354922	3.700439718	6.475733431	1	1	2.321928095	4.754887502	1	0	3.321928095	2.584962501	0	0	5.087462841
CCDC129	0	0	0	0	1	2	2	0	1.584962501	4.807354922	0	0	3.807354922	1	2.584962501	5.321928095	0	2.321928095	1.584962501	1	0	3.169925001	0	0	0	1.584962501	2	0	2	0	0	6.930737338	1	0	1	1	1	3.169925001	0	0	2	5.754887502	1.584962501	0	0	0	3	0	2.807354922
CCDC160	1	1	1	0	4.087462841	0	1.584962501	2.584962501	3.169925001	4.906890596	2	0	0	6.209453366	0	3	2	3.584962501	1.584962501	1	0	4.584962501	3.584962501	7.189824559	0	2.321928095	0	1	1.584962501	0	2.584962501	7.562242424	0	0	1	4.169925001	3.700439718	2	2	1	2.321928095	4.087462841	0	1.584962501	3.700439718	0	5.523561956	1.584962501	1
CCDC60	2	1.584962501	1	1.584962501	5.087462841	3.321928095	1	1	5.357552005	5.169925001	1	0	0	6.918863237	2.807354922	5.906890596	3.906890596	3.321928095	1	2.321928095	1.584962501	3.321928095	5.700439718	9.691743519	3.321928095	1	1	4.392317423	1.584962501	0	1.584962501	8.816983623	0	2.321928095	0	5.882643049	3.321928095	3.807354922	3.321928095	1.584962501	5.285402219	5.087462841	1	0	0	0	1.584962501	0	0
CCL11	7.022367813	9.375039431	7.960001932	3.700439718	4.857980995	6.569855608	7.845490051	7.936637939	5.64385619	8.781359714	7.707359132	6.022367813	5.491853096	8.276124405	1	8.761551232	6.882643049	11.10983065	6.459431619	2.584962501	6.044394119	6.658211483	6.285402219	7.285402219	9.394462695	5.584962501	6.087462841	5.044394119	8.124121312	8.791162889	5.781359714	4.321928095	6.392317423	6.442943496	6.820178962	7.882643049	4	1.584962501	1	1.584962501	5.781359714	8.933690655	3.906890596	9.167418146	3.906890596	8.539158811	5.857980995	8.717676423	5
CCL14	4.169925001	2.807354922	0	1	1.584962501	4	4.754887502	3.321928095	2.807354922	3.169925001	3	1.584962501	4.95419631	5.285402219	0	4.321928095	5.977279924	4.95419631	2.321928095	1.584962501	1	1.584962501	4.392317423	1.584962501	0	4.807354922	2	5.614709844	2	3	4.807354922	5	0	3.459431619	1.584962501	7.129283017	3	2.807354922	2.807354922	2	0	5.169925001	0	1	0	2.807354922	3.700439718	2.321928095	0
CD300LG	1.584962501	1.584962501	0	0	2.321928095	3.169925001	3.906890596	1.584962501	3.459431619	3	1	1.584962501	3	4.754887502	2	1	4.321928095	3	0	1	1	2	2.584962501	2.321928095	1	0	2	2.584962501	2	2.321928095	1	3.700439718	1.584962501	1	0	3.584962501	3.700439718	4.64385619	7.554588852	0	2.807354922	4.169925001	1	0	1	0	1.584962501	0	0
CD70	7.483815777	10.55362929	10.36303963	7.491853096	9.601770788	6.459431619	4.64385619	7.139551352	6	4.807354922	7.189824559	7.417852515	5	7.46760555	8.95419631	4.700439718	7.417852515	9.01402047	4.906890596	7.607330314	8.721099189	9.903881846	4.807354922	9.396604781	7.139551352	4.087462841	8.768184325	6.442943496	6.599912842	7.569855608	5.977279924	5.357552005	8.118941073	6.539158811	6.247927513	6.686500527	7.409390936	10.84549005	8.787902559	5.64385619	8.228818691	7.129283017	2.321928095	7.672425342	6.06608919	3	5.781359714	4.64385619	5.930737338
CD80	5.584962501	6.658211483	6.832890014	5.754887502	5.882643049	7.247927513	7.614709844	7.714245518	5.700439718	5.95419631	7.118941073	8.707359132	7	8.413627929	4.857980995	4.321928095	5.882643049	6.50779464	5.285402219	5.392317423	4.247927513	4.523561956	6.375039431	7.098032083	6.108524457	3.700439718	2.807354922	5.169925001	5.882643049	5.285402219	5.754887502	4.321928095	6.569855608	3.169925001	6.584962501	6.426264755	6.599912842	4.700439718	8.06608919	5.807354922	6.599912842	5.977279924	3.807354922	6.491853096	5.64385619	4.459431619	5.129283017	6.392317423	5.426264755
CDC20	11.58214198	13.88683971	12.59525748	12.17242751	12.70606427	13.33706434	12.32951607	13.19337135	11.99576715	12.8004955	12.60848586	11.60455323	12.79136641	13.08298061	13.0764816	11.81418188	12.46403515	12.65418847	12.97674311	12.78340754	12.27844946	13.07748336	12.99629694	12.92072502	12.14051027	12.17710804	11.08015131	9.47370575	12.72877085	13.82237166	10.67242534	12.44759986	12.22188916	12.54254826	12.73534447	12.85155386	12.01715639	12.27961058	11.83249448	12.28511319	12.9068906	11.77725532	11.42206477	12.83683936	12.64024494	11.96325736	13.08663385	12.16522107	11.27961058
CDC45	10.19721669	12.50928017	9.975847968	10.03066714	10.67154107	12.94580958	9.818582177	11.04028972	10.95782756	10.8864587	9.632995197	9.920352855	9.005624549	11.42992974	10.74735383	10.01680829	10.35204343	11.90312868	10.13955135	9.228818691	10.77807713	10.14974712	10.96072599	11.52258153	9.710806434	10.32530546	9.228818691	7.888743249	10.63026713	10.82495874	8.027905997	10.23959853	10.25974326	10.59525748	10.98156728	10.6329952	10.65015421	11.02167404	10.85564717	10.39339046	11.1234748	9.556506055	12.19967234	10.09407769	10.46760555	9.052568051	11.97906787	9.743151394	8.77807713
CDC6	9.027905997	12.15165083	10.45532722	10.66533592	11.12541347	12.4926043	10.88111396	11.1221809	11.50133962	11.95782756	10.5574637	9.56414949	10.71166697	11.87958325	11.02306125	9.97441459	10.5526691	11.64205169	10.95782756	11.42416629	9.677719642	11.31061278	11.83011903	12.04678297	10.92851838	10.43671154	8.764871591	8.189824559	10.84156435	11.24911345	9.044394119	10.75739001	10.80976813	10.92851838	11.70000615	12.14879432	10.87651695	12.33035672	12.32867493	12.47952767	11.97226185	10.10590851	11.42888355	10.51175265	11.23002044	9.541096615	11.57459353	10.11504365	10.04848687
CDCA5	10.70043972	12.07514484	11.32023645	10.78953365	11.59525748	12.68474862	11.13506795	12.18084157	11.95927751	11.82017896	11.71810471	10.32755264	12.38909352	12.32811389	12.14338321	10.77889848	11.90463462	12.67242534	12.00422047	10.77807713	10.64835758	11.30492167	11.67639789	12.14815877	10.33650656	11.95019135	10.14082977	8.794415866	11.5028318	11.77148947	8.503825738	10.93810933	11.19660213	11.28308835	11.69217958	11.78626963	11.63617144	11.215533	12.25532369	11.4812949	12.47192919	10.14720492	11.28598011	11.39874369	12.38963134	10.08214904	12.84705735	10.98156728	10.33427329
CDH11	11.72664392	12.08878824	9.562242424	9.044394119	10.10197567	13.89415461	11.55889898	10.48683502	9.837627933	11.44966454	10.58120058	12.37232095	10.06069593	12.32867493	12.01436924	8.857980995	10.16741815	13.43540982	11.30777003	12.18487534	11.62616532	9.497851837	8.129283017	11.32136443	9.914385132	10.01402047	9.113742166	9.601770788	10.62479546	9	12.53430288	10.91662592	11.67683861	8.189824559	14.48670935	11.27146303	10.48784003	8.060695932	9.35974956	6.584962501	11.26971112	12.31061278	11.33706434	11.99753235	9.722807531	10.07280253	7.727920455	10.53527538	8.721099189
CDH19	6.087462841	3	3.321928095	0	2	1.584962501	3.906890596	5.129283017	5.044394119	4	3.700439718	1	0	4.321928095	2.321928095	1	6.285402219	3.321928095	2	3.321928095	1.584962501	2.807354922	2.321928095	2.321928095	0	2.321928095	0	4.754887502	5.392317423	3	3	5.392317423	2.584962501	3.321928095	2.584962501	5.129283017	2.584962501	4.169925001	0	1	5.459431619	6.339850003	2	6.794415866	1	2.321928095	3	2	1
CDH22	7.882643049	1.584962501	0	3	3.700439718	0	2.321928095	2.807354922	3.459431619	3.807354922	0	4.087462841	4.95419631	5.044394119	6.129283017	4.523561956	4.807354922	4.95419631	2	2	2.584962501	5.209453366	3.807354922	4.64385619	5.209453366	2	3.807354922	2.807354922	5.781359714	2.321928095	1	5.554588852	1	1.584962501	0	5.906890596	4.857980995	5.285402219	8.714245518	2.584962501	4.459431619	0	2.321928095	5.614709844	3	2.584962501	2	1	4.584962501
CDO1	5.129283017	5.491853096	2.321928095	1.584962501	3	5.491853096	3.321928095	1.584962501	3.700439718	4.584962501	2.807354922	3.321928095	1	6.64385619	1	3.459431619	4.247927513	4.906890596	2.807354922	2.584962501	7	5.906890596	3.700439718	5	2.584962501	4.247927513	1.584962501	5.285402219	4.459431619	1.584962501	5.857980995	3	3	6.672425342	6.14974712	5.857980995	4.95419631	4.169925001	3	6.169925001	4.523561956	6.700439718	3	2.321928095	1.584962501	4.857980995	3.459431619	2.321928095	0
CDSN	3.321928095	0	2.321928095	7.948367232	1	2	10.92555444	1	0	3.906890596	7.523561956	11.14274528	9.497851837	0	5.977279924	2	6.781359714	1	7.266786541	4.459431619	3.807354922	9	2.321928095	4.584962501	9.967226259	2	7.022367813	5.727920455	2.321928095	10.56985561	8.370687407	4.584962501	9.14974712	3.584962501	0	5.087462841	0	3.459431619	0	1.584962501	2.584962501	6.554588852	0	6.475733431	2.584962501	10.72792045	3.459431619	4.523561956	10.37937837
CDX1	6.554588852	9.002815016	3.906890596	4.95419631	5.807354922	6.794415866	3.584962501	4.754887502	2	5	3.700439718	5.781359714	1.584962501	4.95419631	4.321928095	5.087462841	3.321928095	7.918863237	4.523561956	2	5.321928095	4.523561956	3.807354922	9.105908509	5.426264755	5	5	3.459431619	5.129283017	4.906890596	6.820178962	2.321928095	2.807354922	3.700439718	4.64385619	4.754887502	4.584962501	3	5.285402219	2.807354922	4	5.169925001	3.700439718	4.95419631	4.700439718	3.321928095	2.584962501	3.321928095	1.584962501
CEACAM1	9.154818109	9.131856961	7.21916852	8.451211112	11.62021983	11.56128795	11.84313591	12.83565569	11.14529533	9.903881846	11.70433597	11.76735685	10.64745843	10.93147623	10.01122726	11.29462075	8.951284715	9.505811554	7.761551232	7.276124405	9.54689446	8.781359714	12.12185725	11.50084188	9.558420713	7.159871337	8.471675214	9.663558104	11.34318572	8.262094845	7.257387843	12.21219237	11.72152646	13.0385761	6.044394119	10.84392105	9.891783703	6.918863237	9.342074668	10.54978467	9.746514321	8.897845456	10.32192809	7.95419631	6.95419631	5.523561956	13.79329848	7.139551352	8.299208018
CEACAM5	6.321928095	8.550746785	4.95419631	9.189824559	12.07280253	8.665335917	11.64520808	12.02548566	11.11958962	13.08563843	12.83071326	11.98263713	12.30549179	10.52943055	10.67507492	13.4566111	11.1234748	8.74819285	5.285402219	2.584962501	9.672425342	10.60547952	12.22188916	12.93884446	11.70908381	7.339850003	11.7026056	10.08746284	11.38154295	11.40939094	6.209453366	15.85562284	10.09407769	14.90909616	6.686500527	12.6404709	11.71381608	6.741466986	6.845490051	10.45840661	10.5943246	8.28077077	10.26795708	3.584962501	3.321928095	9.873444113	15.11040174	4.700439718	9.668884984
CEACAM6	9.505811554	9.541096615	6.491853096	10.04712391	12.32108252	8.54689446	14.09655045	12.5144675	10.33427329	13.87334798	13.80715364	13.97933587	13.29102677	10.67683861	10.92555444	13.56081047	10.97871046	8.027905997	10.34762137	8.060695932	10.12928302	11.31514956	11.78953365	12.49385545	11.67286728	7.366322214	11.72749507	10.58214198	12.07012094	11.1221809	11.39820926	15.38049489	12.04610085	15.25867644	6.727920455	12.55026581	12.02132703	6.209453366	7.54689446	10.56795608	10.80170836	11.81658371	11.50729912	7.257387843	3.700439718	11.98797452	13.05782254	7.622051819	11.75363462
CEACAM7	6	3.807354922	2.584962501	6.426264755	8.13442632	5.321928095	8.682994584	10.9822806	9.238404739	8.344295908	9.915879379	7.483815777	8.233619677	5.832890014	7.129283017	9.509775004	7.994353437	6.95419631	0	0	5.459431619	8.194756854	8.159871337	10.20089861	4.169925001	0	8.554588852	8.103287808	9.20701432	3.807354922	1.584962501	10.63753055	4.247927513	9.370687407	0	8.511752654	7.539158811	4.700439718	3	6.285402219	5.321928095	1.584962501	6.965784285	1.584962501	1	5.614709844	10.86186234	1.584962501	5.727920455
CEBPE	3.700439718	8.184875343	3.169925001	0	5.977279924	2.807354922	3	5.523561956	1	3.906890596	3.459431619	5	5.044394119	3.807354922	4.169925001	3.321928095	2.321928095	4.169925001	3	1	3	7.665335917	3	2	2.321928095	3.459431619	2.807354922	2.584962501	2.584962501	6.700439718	4.087462841	1.584962501	4.169925001	6.714245518	2	4.906890596	4.087462841	4.247927513	2.321928095	1.584962501	4.700439718	3.700439718	0	1.584962501	1.584962501	6.321928095	2	2	0
CELSR3	8.483815777	8.209453366	7.693486958	7.169925001	7.794415866	9.370687407	9.826548487	6.700439718	10.05663772	11.45738088	11.47471995	8.224001674	7.6794801	10.88187871	9.824958741	9.407267764	6.714245518	7.50779464	8.060695932	10.20701432	8.290018847	10.8153833	10.24436384	9.990103964	7.266786541	7.813781191	6.62935662	7.622051819	5.95419631	9.049848549	8.400879436	8.599912842	9.977279924	9.25502857	8.921840937	8.625708843	11.57837269	10.82177398	11.08679969	5.584962501	9.28077077	9.259743264	8.622051819	11.50034397	7.727920455	9.667111542	11.41256985	5	10.59339112
CENPA	8.764871591	11.74020239	9.87036472	9.28771238	9.729620744	10.43879185	9.172427509	10.21431912	9.292321633	10.34540525	8.727920455	7.971543554	9.403012024	9.773139207	9.550746785	9.184875343	9.703903573	10.41256985	9.422064766	9.159871337	8.948367232	9.948367232	10.4807902	10.75154406	9.221587121	8.531381461	7.768184325	6.714245518	9.375039431	10.17741954	7.707359132	9.398743692	8.417852515	9.584962501	9.271463028	9.654636029	9.126704473	10.48784003	9.033423002	9.339850003	9.850186838	8.751544059	9.247927513	9.076815597	10.48884435	8.724513853	10.25266543	8.495855027	8.339850003
CEP55	10.45635442	11.95419631	11.19475685	10.85174904	11.8482317	11.44242519	12.01785233	12.46480098	11.54399845	11.5863707	11.61424973	10.58590145	11.5574637	11.57790084	12.14752294	10.36084708	11.98263713	12.72706956	11.36850646	11.41415668	9.491853096	12.5667676	11.69740201	12.26268214	11.18611424	9.86727874	9.252665432	8.693486958	11.39016896	11.12023788	9.283088353	11.04371086	10.70908381	12.42232762	11.99788513	12.20731943	11.10852446	12.35314683	10.68474862	12.17679648	11.40301202	11.22037833	11.54399845	11.23601419	12.00597536	10.42311591	12.22430321	10.69783636	10.23601419
CERCAM	13.65865779	13.48116875	13.11894107	11.14847658	12.29174628	13.66943874	11.89064428	12.53308634	9.596189756	12.74462364	11.44553222	13.15924065	9.764871591	11.5028318	14.82052802	11.77148947	12.26620091	13.06406908	12.25207404	11.83920379	12.42836017	10.92184094	8.754887502	11.18797059	11.25974326	11.86573327	11.24555271	10.50680344	12.92888844	11.91849059	13.3586512	10.18735207	11.94544384	10.71080643	12.56391124	11.7198166	9.946906274	10.21431912	10.63934071	11.64160022	10.80735492	12.50158842	11.16113188	12.85681455	12.58613609	11.41574177	10.07280253	11.66311331	9.063395081
CES1	7.948367232	8.13442632	6.87036472	6.539158811	5.832890014	7.434628228	8.661778098	5.64385619	5.491853096	7.033423002	6.857980995	7.491853096	7.434628228	8.055282436	10.45018025	6.375039431	13.24955793	9.01402047	6.727920455	4.169925001	5.930737338	10.40832974	7.851749041	8.50779464	7.129283017	13.0970445	4	7.303780748	8.426264755	6.942514505	7.392317423	10.43045255	3.807354922	6.714245518	6.894817763	7.960001932	4.95419631	5.392317423	5.554588852	3.169925001	7.592457037	7.426264755	6.64385619	5.754887502	7.64385619	4.95419631	5.614709844	6.228818691	5.129283017
CFAP46	3.700439718	7.924812504	2	3.700439718	2.584962501	4.169925001	3.459431619	2	1.584962501	3.169925001	2.584962501	4.754887502	4.392317423	5.285402219	4.392317423	9.717676423	1	5.285402219	3	2.584962501	2.584962501	7.839203788	3.584962501	7.54689446	4.169925001	2.807354922	5.044394119	3.459431619	4.906890596	8.73809226	4.321928095	5.491853096	3.906890596	9.618385502	3	5.459431619	4.247927513	4.754887502	1.584962501	2.321928095	2.807354922	3	3.584962501	2.584962501	2	4.392317423	0	4.169925001	2.807354922
CFD	9.544964433	10.12928302	7.339850003	7.098032083	9.537218401	10.41996018	8.962896005	9.417852515	7.857980995	9.724513853	8.13442632	9.881113961	11.24138736	11.35369821	8.703903573	10.05799172	9.407267764	8.658211483	8.14974712	6.523561956	9.147204925	7.686500527	9.142107057	7.159871337	9.857980995	10.96938652	9.491853096	7.238404739	8.17990909	10.80574387	8.082149041	8.636624621	10.16867212	9.952741247	9.899356923	7.276124405	10.8153833	8.906890596	9.375039431	8.636624621	9.651051691	8.599912842	10.74062404	7.266786541	8.076815597	9.84862294	9.044394119	8.339850003	7.839203788
CFTR	5.129283017	4.906890596	2.584962501	2.321928095	6.882643049	7.475733431	1	1.584962501	4.700439718	6.768184325	1.584962501	1.584962501	2.321928095	3.584962501	2.807354922	6.942514505	2.807354922	4.169925001	5.754887502	0	3.906890596	5.95419631	5.459431619	6.754887502	5.672425342	3.169925001	1	3	5.781359714	0	2.321928095	9.25502857	0	2	2	5.523561956	4.169925001	4.523561956	5.169925001	1	5.523561956	6.442943496	4.584962501	1	1	4.807354922	5.491853096	1	1
CGB8	4.523561956	0	3.169925001	3.807354922	3.459431619	2.584962501	3.321928095	3.807354922	1	0	4.459431619	3.807354922	0	1.584962501	5	0	3	0	4.700439718	4.857980995	2	1.584962501	1.584962501	1	0	3	0	4.392317423	1.584962501	1.584962501	7.584962501	3.169925001	4.523561956	2	0	2.584962501	0	0	1	2.321928095	0	5.169925001	0	4	0	0	0	0	3.700439718
CGNL1	7.864186145	6.247927513	4.321928095	7.54689446	8.060695932	10.30720081	8.129283017	11.61240779	7.965784285	9.236014192	7.820178962	9.893301531	6.459431619	11.61470984	8.46760555	7.303780748	7.276124405	10.96938652	6.459431619	6.426264755	7.189824559	7.339850003	7.876516947	11.19967234	5.930737338	8.243173983	6.539158811	8.076815597	8.076815597	5.247927513	8.379378367	8.614709844	3.459431619	9.236014192	7.426264755	10.40514146	7.636624621	7.17990909	10.61470984	6.614709844	9.807354922	10.18363538	4.247927513	7.781359714	5.700439718	5	8.618385502	6.266786541	6.584962501
CHAD	5.64385619	1	2.584962501	2.584962501	5.285402219	6.845490051	2.807354922	4.392317423	5.357552005	3.584962501	3.584962501	3	2.584962501	6.64385619	6.584962501	5.584962501	2.584962501	3.584962501	2	2.584962501	0	4.523561956	6.108524457	5.392317423	3	1	1.584962501	3	2.584962501	2.321928095	4.087462841	6.087462841	2.584962501	3.906890596	3.584962501	4.459431619	6.209453366	6.459431619	7.851749041	4.247927513	6.988684687	7.924812504	2	5.700439718	4.169925001	2	4.857980995	1.584962501	2.321928095
CHIT1	11.02097994	5.930737338	5.285402219	2	4.64385619	6.700439718	4.700439718	7.894817763	5.459431619	8.816983623	5.087462841	15.07296997	10.14847658	9.926295995	3.169925001	4.169925001	5.169925001	8.900866808	6.169925001	3	4.392317423	8.751544059	6.906890596	8.375039431	7.108524457	3.807354922	8.599912842	11.4278366	7.539158811	4.169925001	8.06608919	3	4.169925001	10.32867493	9.167418146	7.876516947	7.076815597	9.722807531	9.079484784	3.169925001	7.033423002	12.44863257	2	3.459431619	2.807354922	9.705632387	6.108524457	5.129283017	4.392317423
CHL1	7.894817763	7.6794801	4.247927513	4.523561956	11.00842862	11.7477734	6.375039431	8.832890014	7.781359714	11.73978061	8.968666793	7.64385619	5	6.044394119	7.400879436	11.67727919	11.04984855	6.475733431	7.228818691	6.768184325	11.509775	10.85252951	12.12476754	10.37503943	2.584962501	5.044394119	3.169925001	9.036173613	9.48984796	5.700439718	5.169925001	12.6926155	4.321928095	5.64385619	8.829722735	8.836050355	8.463524373	5.882643049	4.754887502	3.321928095	5.857980995	10.69348696	8.751544059	5	3.321928095	3.906890596	6.554588852	3.807354922	5.700439718
CHRDL1	4.459431619	4.321928095	4.169925001	1	4.247927513	8.483815777	4.700439718	2.807354922	6.599912842	3.906890596	4	3.321928095	5.247927513	9.726218159	4.321928095	2.584962501	4.906890596	8.442943496	2.807354922	5.584962501	3	5.832890014	6.044394119	8.994353437	3.321928095	1	0	8.413627929	4.700439718	2.807354922	4	4.700439718	1	1.584962501	2.584962501	9.368506462	6.832890014	1	1.584962501	1.584962501	3.807354922	10.22641219	0	0	3.459431619	1.584962501	6.285402219	0	4.584962501
CHRM1	1.584962501	1.584962501	0	2.321928095	0	4.906890596	2.321928095	0	0	5.64385619	0	0	1	4.321928095	2.321928095	2.584962501	0	5.977279924	1.584962501	1.584962501	1	5.357552005	0	1.584962501	0	2	3	0	2	1	0	5.129283017	1	1.584962501	5.357552005	2.321928095	4.392317423	5.044394119	0	2.584962501	3.169925001	8.535275377	2	0	1.584962501	0	5.087462841	0	1.584962501
CHST11	10.97154355	11.57270023	10.42101286	10.6891244	10.81778312	11.06810648	12.30805456	12.97924654	10.33091688	9.710806434	12.05222839	13.11699368	11.40514146	11.87421293	12.35259523	8.661778098	11.47725232	12.04200131	11.66489167	11.05392588	9.63481105	11.59152235	9.756556323	10.56319627	11.62798978	9.257387843	9.071462363	9.776433032	11.05392588	10.86418614	12.4314976	11.00492268	11.53527538	10.47370575	10.31628153	12.57412044	9.982993575	9.535275377	10.56510208	9.731319031	10.20701432	11.90425828	6.409390936	12.79644526	11.86766485	10.77971936	9.912889336	11.95346896	10.76983784
CHST2	9.422064766	10.3014962	10.54592977	12.8697866	11.66755511	11.87075	13.35548875	12.20089861	10.67683861	11.60084211	13.21856324	11.52110964	13.53393803	13.44966454	12.88493365	12.79644526	11.81418188	11.5703301	10.27844946	8.214319121	12.48557777	10.95419631	13.86244364	12.03960452	12.05392588	12.11309098	10.87574935	9.509775004	10.10066234	10.54303182	9.428360173	11.4419067	13.7619667	10.72024426	10.50084188	10.46352437	10.94690627	10.6128685	11.75905594	9.566054038	11.45275603	9.005624549	11.50630758	12.02686921	13.79309523	6.988684687	8.968666793	10.57648435	11.59944798
CHST9	2.321928095	1	1	1.584962501	5.044394119	9.438791853	0	2	6.906890596	8.011227255	5.426264755	0	0	1.584962501	2	6.845490051	3.700439718	2.584962501	4.087462841	1	7.54689446	6.906890596	7.665335917	8.405141463	1	0	0	2.584962501	6.189824559	1	2.584962501	11.28366717	2.584962501	2.807354922	8.741466986	7.247927513	6.988684687	2	2.584962501	0	4.807354922	9.082149041	1	0	1.584962501	1	5.491853096	1.584962501	1
CIDEA	4.906890596	0	4.392317423	6.845490051	1	3.906890596	3	4.754887502	2	4	2.584962501	3.700439718	5.169925001	4.807354922	2.807354922	5.426264755	1	3.584962501	2.321928095	3.321928095	1.584962501	3.584962501	4.95419631	4	5.930737338	1.584962501	2.807354922	5.754887502	4.95419631	3.584962501	4.247927513	1.584962501	0	1.584962501	0	3.906890596	5.95419631	6.50779464	0	5.614709844	2	2	3.584962501	4.247927513	2	6.686500527	2	2.321928095	4.700439718
CIDEC	1	3.169925001	3.584962501	0	2	1	2	1	3.584962501	0	2.321928095	1	0	3.807354922	2.321928095	3	1	4.169925001	0	3.321928095	0	0	1.584962501	1	1.584962501	0	1	0	2.807354922	2.321928095	3	1	0	0	1	3.584962501	3.169925001	4.169925001	4.087462841	0	2.321928095	2	1	2	1	1	1.584962501	0	0
CILP	9.041659152	4.64385619	4.523561956	5.426264755	4	8.413627929	3.906890596	3.459431619	4.087462841	4.584962501	4.247927513	6.228818691	3.584962501	10.95782756	4.584962501	3.906890596	4.95419631	7.607330314	6.06608919	7.417852515	5.614709844	4.906890596	2.584962501	4.700439718	4.857980995	1.584962501	2.584962501	6.882643049	6.965784285	3.169925001	8.592457037	3.906890596	1	5.209453366	7.087462841	7.95419631	6.357552005	5.584962501	6.339850003	3.700439718	10.79766153	9.503825738	3.169925001	8.607330314	2	7.475733431	5.64385619	3.321928095	5.754887502
CILP2	8.060695932	5.906890596	6.942514505	5.906890596	8.787902559	8.087462841	4.857980995	7.189824559	6.988684687	8.303780748	4.392317423	5.491853096	3.459431619	8.463524373	11.15481811	9.550746785	8.915879379	8.891783703	4.95419631	3.321928095	8.463524373	6.845490051	5.491853096	8.326429487	6.930737338	7.375039431	3	3.906890596	7.6794801	8.965784285	6.942514505	5.523561956	2.584962501	6.129283017	7.900866808	6.64385619	5.392317423	4.321928095	9.30833903	4.857980995	9.016808288	7.426264755	6.375039431	6.392317423	8.721099189	7.14974712	5.044394119	3.321928095	3.584962501
CKM	11.82097669	10.96938652	11.07614753	3	8.022367813	6.209453366	3.700439718	7.74819285	3.700439718	5.491853096	2.807354922	8.276124405	4.247927513	15.71053741	7.257387843	6.14974712	2	4.459431619	5.044394119	9.167418146	9.2644426	9.20701432	3.807354922	5.209453366	2	5.523561956	4.321928095	13.72216714	3	9.100662339	11.25266543	2.584962501	4.857980995	6.285402219	9.366322214	3.459431619	6.491853096	9.008428622	3.807354922	3.906890596	5.727920455	10.63571812	1.584962501	4.584962501	6.169925001	6.807354922	5.357552005	4.169925001	9.276124405
CKMT2	7.383704292	5.321928095	7.285402219	3.321928095	4.392317423	6.044394119	3.906890596	2.807354922	4.807354922	6.108524457	3.459431619	3.807354922	3.321928095	10.85096815	4.807354922	6.554588852	3.169925001	5.781359714	3.169925001	6.339850003	5.392317423	7.794415866	4.64385619	5.554588852	3.459431619	2.584962501	1.584962501	9.216745858	3.321928095	6.044394119	9.908392621	4.169925001	2	5.426264755	6.392317423	5.087462841	4.754887502	5.584962501	3.321928095	2.321928095	4.169925001	6.832890014	2.321928095	3.169925001	3.700439718	7.651051691	3.906890596	3.169925001	6.614709844
CLCA4	9.83447105	5.321928095	4.584962501	8.011227255	10.68825031	9.187352073	11.57080444	12.11958962	10.81458247	10.97727992	11.60779264	10.64024494	8.8008999	6.375039431	7.118941073	11.54012804	9.076815597	6.584962501	6.845490051	4.807354922	11.11894107	6.303780748	11.99010396	10.47269084	6.539158811	2.584962501	5.357552005	10.35204343	10.70130646	6.768184325	4.321928095	13.65351688	8.839203788	12.99823782	4.64385619	12.17773097	8.54689446	5.614709844	6.209453366	13.88959902	7.651051691	9.233619677	7.139551352	9.523561956	5.459431619	6.906890596	13.32881515	9.501837185	6.044394119
CLCNKB	5.95419631	5.523561956	4.459431619	1	5.321928095	4.584962501	1	3.321928095	4.807354922	4.247927513	1	0	0	3.906890596	4.321928095	7.658211483	2	2.321928095	2.321928095	0	4.087462841	3.807354922	1.584962501	4.95419631	1	3.459431619	0	1.584962501	3.700439718	4	1	4.95419631	0	5.426264755	2.584962501	1.584962501	2.584962501	1.584962501	1.584962501	3.459431619	3.584962501	2.321928095	1.584962501	3	3.584962501	4.523561956	1.584962501	0	1
CLDN10	2	3.321928095	3.459431619	4.700439718	6.807354922	4.321928095	3	3.169925001	11.05731488	8.438791853	5.392317423	1	1.584962501	9.909893084	3.321928095	7.330916878	5.781359714	11.2137118	6.169925001	0	9.754887502	7.87036472	9.59058705	11.70303839	6.882643049	1	2	3.584962501	6.794415866	2.584962501	2.321928095	9.609178738	2	2.321928095	7.686500527	10.64565843	10.16741815	3.807354922	12.30349538	2.321928095	10.64835758	9.625708843	2.584962501	3	2.321928095	2.584962501	8.317412614	3.169925001	0
CLDN11	6.569855608	6.06608919	5.247927513	4.392317423	4.754887502	7.426264755	5.523561956	6.044394119	6.672425342	7.098032083	6.303780748	4.807354922	3.906890596	8	5.832890014	6.209453366	6.658211483	6.87036472	5.857980995	5	6.894817763	4.906890596	5.459431619	9.453270634	5.209453366	4.321928095	3.700439718	5.727920455	5.977279924	2.807354922	7.375039431	5.906890596	3.459431619	4.700439718	5.129283017	7.665335917	5.459431619	5.459431619	4.64385619	4.247927513	5.491853096	8.417852515	2.584962501	5.285402219	5.807354922	3.700439718	6.189824559	2.584962501	4.321928095
CLDN14	4.700439718	8.539158811	4.95419631	3.321928095	4.857980995	4.459431619	4	6.409390936	7.894817763	5.426264755	4.087462841	9.584962501	4.087462841	5.672425342	4.392317423	6.754887502	5.491853096	6.62935662	3.169925001	3.459431619	3.807354922	3.321928095	4	4.087462841	4	5.977279924	3	5.169925001	4.584962501	6.169925001	6.14974712	3.321928095	4.807354922	3.700439718	4.392317423	5.321928095	5.857980995	3.700439718	7.14974712	3	7.50779464	5.247927513	2	4.247927513	2.321928095	4.906890596	5.930737338	4.392317423	4
CLDN17	0	1.584962501	0	4.95419631	4	7.554588852	8.299208018	4.087462841	1.584962501	3	6.108524457	9.259743264	5.247927513	0	1	5.426264755	3.906890596	2	5.087462841	0	3.807354922	8.640244936	5.727920455	6.554588852	6.409390936	0	6.977279924	5.930737338	6.50779464	9.625708843	6	6.882643049	10.10328781	6.754887502	1	8.592457037	0	2.321928095	0	2	0	0	4	0	0	5.700439718	2.807354922	4.459431619	8.562242424
CLDN8	7.118941073	1.584962501	1	2.321928095	6.599912842	8.209453366	1	2.584962501	5.044394119	7.209453366	1.584962501	0	1.584962501	1.584962501	6.044394119	5.392317423	4.906890596	3.169925001	4	1.584962501	5.392317423	6.714245518	6.022367813	5.209453366	0	4.584962501	2	4.857980995	5.247927513	2.321928095	4	9.411510988	0	3.321928095	2.321928095	6.700439718	1.584962501	3.807354922	1	9.100662339	3	5.129283017	7.434628228	3.321928095	0	0	3.321928095	2	1.584962501
CLEC3B	7.189824559	6.62935662	4.807354922	3.459431619	3.700439718	9.105908509	6.930737338	7.62935662	7.46760555	7.321928095	7.8008999	6.942514505	7.098032083	7.960001932	5.700439718	6.426264755	7.409390936	8.592457037	5.129283017	3.584962501	8.447083226	4.95419631	5.321928095	8.092757141	6.409390936	8.717676423	4.584962501	7.21916852	7.400879436	6.523561956	6.426264755	6.658211483	5.700439718	6.285402219	7.409390936	6.942514505	5.832890014	4.906890596	7.303780748	3	7.06608919	7.459431619	5.781359714	5.491853096	3.321928095	6.108524457	7.434628228	7.339850003	2.321928095
CLIC5	5.857980995	5.129283017	2.807354922	3.459431619	7.693486958	6.584962501	5.930737338	6.658211483	7.948367232	6.599912842	8.915879379	5.129283017	5.209453366	10.86650621	4.321928095	6.189824559	5.321928095	7.348728154	4.459431619	5.832890014	4.857980995	4.700439718	5.832890014	7.339850003	6.247927513	6.087462841	2.807354922	7.930737338	6.569855608	6.087462841	7.14974712	8.754887502	5.906890596	4.247927513	5.321928095	7.50779464	7.672425342	4.392317423	7.417852515	5.727920455	7.266786541	7.118941073	5.672425342	4.321928095	4.392317423	2.807354922	5.781359714	3.584962501	5.754887502
CLSPN	6.700439718	8.523561956	7.228818691	8.409390936	9.721099189	10.95492329	10.10983065	8.724513853	10.75739001	10.47370575	10.04848687	8.554588852	9.449148645	11.40673648	9.981567282	8.665335917	8.348728154	9.243173983	9.339850003	10.65463603	7.592457037	9.451211112	10.53235593	10.62935662	9.204571144	6.832890014	5.554588852	5.584962501	8.118941073	10.59339112	7.475733431	9.2644426	9.019590728	8.622051819	10.28771238	10.10852446	10.16490693	9.262094845	10.43462823	9.252665432	10.60917874	8.873444113	7.554588852	9.808964175	8.873444113	8.614709844	9.649256178	8.361943774	8.985841937
CLU	11.86302471	11.43097517	12.79258697	8.804131021	11.86108691	12.37721053	10.6617781	11.35093918	14.60594244	15.45166188	11.76030413	10.01541505	10.39339046	13.52833201	11.90501086	14.34505867	12.49810124	12.92165501	11.40247917	9.99859043	13.32530546	14.30656017	12.84784036	13.01802627	9.271463028	13.45763738	10.10459875	12.47395937	11.97799537	11.49835061	11.15608308	15.88653014	10.56890615	10.41996018	11.68299458	15.93659193	14.04371086	8	17.03921895	11.95710204	16.57031528	14.37361287	10.87881728	9.83447105	10.30833903	8.968666793	12.01646011	9.357552005	8.936637939
CLUL1	2.584962501	4	3.169925001	0	4.459431619	7.189824559	2.321928095	2.807354922	2.807354922	3	0	0	1	4.754887502	3.700439718	5.129283017	2.321928095	3.700439718	1	1.584962501	2.807354922	3	3.321928095	9.560332834	0	2.584962501	2.321928095	1	2.321928095	2.807354922	1	6.06608919	1.584962501	1	2.584962501	2	4.754887502	3.321928095	7.06608919	2	6.930737338	4.321928095	0	2.807354922	3	1	2.807354922	1	1.584962501
CLVS1	3.321928095	2	2.321928095	3	2.321928095	2.584962501	3.807354922	2.807354922	2.321928095	2.807354922	3.700439718	4.169925001	3.169925001	4.523561956	3	3.807354922	3	4.247927513	1.584962501	1.584962501	4.169925001	4.64385619	4.523561956	4.857980995	7.54689446	3	3.321928095	2.807354922	4.754887502	3.169925001	2	4	0	2.584962501	0	4.459431619	2.584962501	5.459431619	2.321928095	3.584962501	3.700439718	3.169925001	3.321928095	4.392317423	3.321928095	1.584962501	0	2.807354922	3.807354922
CMA1	4.247927513	0	1.584962501	2.584962501	1.584962501	2.321928095	6.022367813	6.832890014	1.584962501	3.169925001	5.129283017	3.169925001	8.566054038	6.539158811	0	2.807354922	4.700439718	3	3.584962501	2.584962501	4.321928095	2.807354922	1	1	0	2.807354922	2	6.129283017	2	3.459431619	1	1	4.459431619	3.700439718	2.321928095	3.321928095	2.321928095	1.584962501	1	3.321928095	1.584962501	6.459431619	1.584962501	2	1.584962501	3.807354922	2.584962501	0	2.584962501
CMYA5	8.960001932	7.199672345	5.832890014	6.584962501	8.361943774	9.50779464	8.64385619	6.266786541	8	7.294620749	7.312882955	6.044394119	5.523561956	14.79649596	7.17990909	6.686500527	6.87036472	7.651051691	5.882643049	10.09803208	7.832890014	8.14974712	5.807354922	9.136991112	7.95419631	6.022367813	4.169925001	11.52503135	7.209453366	7.714245518	8.888743249	9.209453366	3.807354922	5.977279924	9.231221181	6.303780748	8.379378367	7.366322214	9.177419538	7.686500527	7.960001932	9.763212367	6.189824559	8.290018847	6.754887502	5.754887502	8.519636253	5.700439718	8.599912842
CNGB1	7.924812504	9.211888295	7.442943496	9.209453366	7.761551232	5.459431619	11.06608919	11.92851838	4.523561956	10.19967234	9.84862294	9.337621902	9.278449458	4.857980995	9.294620749	8.717676423	12.58918297	6.554588852	9.908392621	9.696967526	5.906890596	9.479780264	7.95419631	6.357552005	9.403012024	4.754887502	10.89102419	6.303780748	10.31854281	7.159871337	10.62570884	6.169925001	11.72792045	6.700439718	4.087462841	5.523561956	5.672425342	6.62935662	3.906890596	6.247927513	2.584962501	8.761551232	3.169925001	10.20701432	9.56414949	7.577428828	4.584962501	9.719388821	11.71510401
CNGB3	2.321928095	4.857980995	5	4.857980995	4.584962501	5.95419631	1	5	1	6.044394119	4.459431619	1	5.044394119	3.807354922	4.523561956	3.169925001	4.392317423	5.209453366	2.321928095	0	7.672425342	4.64385619	5.209453366	2.807354922	4.700439718	4.64385619	4	0	3.459431619	5.523561956	2.584962501	3.169925001	2.584962501	6.169925001	4.392317423	5.321928095	3.169925001	4.321928095	3.700439718	6.672425342	5.357552005	3.700439718	6.459431619	5.209453366	5.700439718	4.087462841	1.584962501	4.169925001	2.584962501
CNTD2	6.599912842	7.64385619	3.807354922	4.169925001	7.392317423	5.044394119	4.857980995	5.392317423	0	7.707359132	4.95419631	4.321928095	6.266786541	6.426264755	6.714245518	9.642051693	5	6.442943496	5.044394119	4.584962501	5.614709844	6.658211483	4.95419631	6.044394119	7.199672345	5.129283017	6.044394119	3.584962501	2	8.900866808	6.50779464	6.832890014	3.700439718	7.383704292	5.554588852	2	4.64385619	4.64385619	6.882643049	4	5.554588852	3.459431619	1	6.700439718	7.339850003	8.584962501	4.087462841	6.189824559	6.285402219
CNTFR	4	4.247927513	2.584962501	6.06608919	6.087462841	5.754887502	5.285402219	4.169925001	3.906890596	8.539158811	7.781359714	8.675957033	3.459431619	4.857980995	7.348728154	4.754887502	2.807354922	3	9.638435914	5.426264755	5.672425342	7.741466986	9.335390355	8.17990909	7.285402219	4.087462841	8.30833903	6.044394119	3.906890596	3.321928095	7.826548487	7.781359714	2	5.321928095	3.321928095	3.584962501	3.459431619	4.523561956	3.169925001	5.426264755	1	5.459431619	7.73470962	9.719388821	4.584962501	6.266786541	4.247927513	2.321928095	4.64385619
COBL	8.071462363	5.087462841	7.569855608	9.157346935	9.882643049	6.741466986	9.233619677	9.733015322	5.857980995	7.876516947	7.442943496	9.984418459	9.002815016	10.05528244	7.721099189	7.523561956	7.276124405	5.426264755	3.584962501	7.864186145	6.882643049	8.209453366	7.977279924	9.252665432	9.946906274	6.700439718	2.584962501	8.933690655	9.071462363	7.442943496	9.805743872	9.675957033	2	7.451211112	7.139551352	8.495855027	5.247927513	8.262094845	7.539158811	7.607330314	10.57553925	8.392317423	6.727920455	3	7.900866808	2.584962501	5.523561956	6.285402219	8.174925683
COL10A1	12.44734157	12.52380696	9.724513853	8.73809226	9.909893084	12.9931153	8.290018847	8.129283017	9.620219826	8.005624549	5	11.24495839	6.321928095	12.09539702	6.554588852	6.569855608	7.383704292	13.50667949	9.11113567	8.194756854	11.23780747	9.071462363	6.475733431	11.55026581	9.022367813	9.35974956	5.044394119	9.17990909	10.03479896	5.321928095	13.41534566	8.405141463	8.515699838	4.392317423	13.14704589	8.487840034	9.668884984	8.845490051	8.826548487	5.247927513	12.48658366	10.666224	7.857980995	12.08381171	10.18115226	9.442943496	6.209453366	9.862637358	6.807354922
COL11A1	12.3392933	12.38424412	7.971543554	6.599912842	9.366322214	14.0451624	9.744833838	8.936637939	6.539158811	7.011227255	4.392317423	12.89954575	8.784634846	12.94049713	6.768184325	5.247927513	5.700439718	13.48658366	9.499845887	9.342074668	11.80251637	10.08214904	6.50779464	10.04302728	10.51963625	9.162391329	5	7.531381461	10.76071995	6.022367813	12.90839262	5.087462841	8.982993575	4.584962501	13.92842584	7.392317423	8.535275377	8.379378367	7.807354922	4.906890596	11.44242519	11.75780667	7.569855608	13.79492348	10.03617361	10.78053977	6.108524457	10.96866679	6.475733431
COL12A1	14.65854623	14.66894037	12.87229011	11.70347105	12.79116289	15.8347673	15.37571825	14.35411161	12.5574637	13.77221146	13.6111401	15.69723909	16.14061012	14.49460562	15.55164819	13.05409552	14.35252627	15.68526894	13.95146686	13.79400965	13.54978467	13.05968245	12.24614677	12.58002297	13.64959301	11.32979634	12.94104761	11.30263892	13.19798453	15.26689632	15.20567872	15.07016288	14.15347287	11.7903485	14.99955966	11.87805091	11.30549179	12.54182262	11.12153352	13.28149541	12.76549331	14.44436787	11.45121111	15.60689675	13.54870152	12.88607758	9.529430554	13.6880317	14.92745391
COL13A1	7.62935662	8.076815597	6.658211483	8.087462841	8.076815597	9.465566405	9.445014846	8.581200582	6.62935662	8.829722735	8.413627929	8.791162889	8.016808288	7.159871337	10.74567432	8.271463028	9.736401931	10.2467406	8.611024797	7.857980995	7.442943496	7.918863237	6.357552005	9.002815016	9.238404739	8.515699838	8.962896005	7.672425342	9.317412614	8.361943774	10.05120894	9.422064766	9.202123824	7.409390936	8.77148947	8.257387843	6.741466986	7.357552005	6.882643049	7.754887502	6.426264755	8.658211483	6.523561956	8.820178962	8.909893084	8.74819285	6	7.918863237	8.515699838
COL1A1	19.30511767	17.82798768	15.00947875	15.83340898	16.04648458	20.20283766	17.70386979	17.41697066	15.79317145	15.76854619	16.64980348	20.02572355	16.85027231	18.64934741	18.58472767	15.48903258	16.66878806	19.66382561	18.05876865	16.99633004	18.65791154	17.21475548	13.19167615	16.21551404	17.45841462	16.74633061	14.64080979	15.58128886	17.50579605	15.36410045	19.5336016	15.24049322	16.15216599	14.84735102	19.66189289	16.09667398	16.25666941	14.17554955	15.35411161	13.92787053	16.89738462	19.24909725	13.23750875	19.97585916	17.27396857	17.05457252	14.48186249	18.1145354	15.49482434
COL1A2	18.21807126	17.46813876	13.88598229	14.68348812	15.07049834	19.62933172	17.18889787	16.69291512	15.14106935	15.46559829	15.9385918	19.29488096	16.15371035	17.95063563	17.2966474	14.55901852	15.54782839	18.94376821	16.61544285	15.33539035	17.84431346	16.25819795	12.6956633	15.66149977	16.67347472	15.73447148	13.42979901	15.36574147	16.88224899	14.61643398	18.56379955	14.32832431	15.0811089	14.21105175	18.74356233	15.43625607	15.50332886	13.90086681	14.78739247	13.56795608	16.5981543	18.29587205	12.72216714	18.76264806	16.12547401	16.24289497	13.70076481	17.14530529	14.11975171
COL22A1	10.5574637	10.74062404	5.614709844	6.807354922	6.599912842	13.43645129	10.22881869	6.794415866	12.24198315	6.022367813	9.926295995	11.30035256	5.129283017	12.61700823	11.20701432	4.754887502	8.936637939	12.05494342	12.66289086	7.62935662	5.672425342	5.209453366	5.491853096	13.97369737	8.665335917	8.54689446	6.918863237	10.97154355	10.02652344	4.584962501	12.59688857	6.832890014	9.62935662	5.247927513	6.906890596	9.575539247	13.50419829	6.584962501	11.64610864	8.900866808	12.24555271	13.08547246	2.807354922	13.16474983	6.129283017	5.857980995	3.321928095	8	12.46224663
COL27A1	11.2772874	10.13057056	10.25029842	11.32080055	10.77066389	13.1310531	11.67198327	10.80896417	11.87920032	9.840777924	11.25915477	11.53576138	12.074476	12.45789384	13.51422091	12.54399845	12.90519895	13.04028972	11.50332886	12.16427844	9.786269628	11.93295289	11.09803208	12.03926179	11.68167766	9.786269628	11.15608308	9.763212367	11.77766628	11.59245704	13.12395971	12.89330153	12.5137276	10.71681946	10.68211677	11.37829486	11.5112585	13.12444446	12.33147682	11.28019079	11.48179943	12.00246344	9.929258409	12.9225844	10.73301532	11.34872815	7.965784285	11.58355293	12.24049322
COL2A1	6.442943496	9.348728154	6.714245518	6.044394119	7.033423002	6.247927513	5.087462841	5.857980995	4.321928095	6.539158811	6.087462841	5.247927513	2.584962501	4.247927513	10.51668495	5.209453366	7.882643049	6.285402219	9.142107057	6.169925001	5.357552005	11.61424973	3.459431619	9.622051819	2.807354922	4	4.169925001	4	6.918863237	7.754887502	6.189824559	5	4.321928095	7.257387843	3.700439718	3	3.700439718	3.169925001	6.375039431	3.584962501	5.857980995	3.169925001	3.321928095	4.523561956	5.754887502	9.445014846	3.169925001	3	4
COL3A1	17.9948727	18.28275362	15.01672125	15.12585738	15.36433988	19.66671811	17.4978986	16.67000612	15.2285181	15.45127552	16.48490155	19.6703243	16.45212861	17.97047668	15.92209655	14.18727474	15.3786674	18.81902521	16.58170078	15.30538491	16.95943601	16.11103376	12.81578354	15.89474673	16.96933031	15.20899636	12.62250945	15.08998833	16.93773013	14.8054416	19.05202138	14.25392133	15.46948284	14.65670417	18.83923763	15.59956421	15.27942922	13.55674553	14.88841031	14.19798453	16.68151295	18.70329191	12.48003281	18.90168597	16.53536651	16.25081653	13.69696753	17.15638927	13.69283342
COL4A1	13.37027873	13.99841414	13.43514934	13.3502486	13.64239021	15.48246136	16.28549253	14.99810557	14.18146288	15.51233925	14.81858218	16.43180771	15.2023917	14.26495566	16.41857737	13.28727951	14.81768321	16.44334829	14.82863238	14.93663794	12.81197669	14.70999921	12.06440596	15.19587199	14.79558312	13.11910324	11.82773965	11.59385794	14.23840474	14.35995541	16.51579222	13.24168529	14.5462916	13.31061278	14.88560105	14.73433916	13.97996102	12.58214198	13.7235543	13.5456885	13.62582298	14.89477041	12.58120058	15.06604713	14.34561315	14.54291095	12.76507886	14.81873195	13.86930466
COL4A2	14.4462433	12.98832965	13.51914479	13.63866217	13.91167286	15.26451591	15.90921338	14.97423532	14.53679359	15.82627537	15.03023606	16.29399245	15.27510602	14.61275334	16.96992608	13.76942464	15.70574037	16.76465133	15.51877608	14.97871046	13.29174628	15.33831855	12.00070427	15.23009551	14.67777469	13.95119363	12.60617384	12.36002402	14.65804408	14.61194694	16.41613777	13.63662462	14.65485975	13.78708632	14.95069258	14.74593688	13.99028128	12.47851685	13.86592655	13.21886591	13.80513926	15.09122875	12.73343908	15.02271457	14.16184046	14.58114172	13.12476754	14.81963027	14.13691103
COL4A5	11.26385602	11.8004955	10.85564717	11.90350531	11.84156435	14.37870127	12.5282099	11.10328781	10.15228484	13.24688902	12.17741954	11.71338651	11.46964182	12.0590064	13.71059122	10.38262403	12.95000904	11.56033283	11.69392249	12.37204883	10.81938079	12.12444446	12.35093918	12.12185725	10.55170826	10.15101654	8.383704292	10.07414146	10.99293834	13.50357732	11.89822347	12.86997933	11.16553514	11.78422586	11.7809498	11.40779885	10.78871833	12.24822409	8.640244936	11.36084708	10.28077077	11.96830679	11.17242751	13.23885253	10.47167521	11.27262979	11.48532619	10.49385545	13.1589252
COL4A6	10.68999797	11.34374092	10.2179577	10.56700537	6.781359714	14.08796001	11.52991853	9.859534786	4.64385619	12.49335512	10.81618368	10.58308277	11.21674586	6.06608919	13.32220984	12.15355203	12.19506456	7.672425342	11.46709603	12.0101784	9.575539247	11.94836723	8.813781191	8.539158811	9.47370575	8.672425342	8.392317423	8.962896005	10.41468524	13.46096776	11.17617315	11.70347105	9.86727874	11.68737568	5.754887502	10.86573327	3.807354922	10.21431912	4.459431619	10.69609817	4.321928095	10.72109919	9.695228292	10.45121111	5.044394119	10.89557528	4.64385619	9.586839788	12.32951607
COL5A1	15.76347175	14.32734212	12.98495243	13.45622606	13.86747181	16.26936414	14.61907365	13.91251514	13.87305955	12.89443885	14.32762281	16.6985012	13.44177705	15.5500854	18.23321708	11.62433855	15.71255387	16.37969988	14.77848786	15.15995015	14.57329215	13.92509077	10.01402047	14.28381183	13.77889848	13.23526633	10.58777752	12.712527	14.23989682	13.47914869	16.75784573	12.34845154	13.43540982	11.1234748	15.74493893	13.10476254	13.24584977	12.11146174	12.183015	10.68562484	13.24079133	15.75353016	9.815383296	16.18282108	14.11309098	13.49122679	11.00281502	14.49641691	13.64363075
COL5A2	14.81272884	14.83910535	12.37232095	11.9822806	13.06793848	16.05239823	14.65821148	13.61367438	12.203348	12.68343329	13.04473563	16.33894525	13.39740724	14.58871464	16.17788666	11.30947635	13.8917837	15.59770342	13.52613241	14.06785447	14.23885253	12.75739001	13.69217958	13.37897215	13.47332524	12.51249357	12.0871313	12.54158066	13.80705299	12.3858624	15.97383187	13.01854794	13.51742334	10.98013958	15.2402696	13.00263924	12.47116713	12.27670602	11.96289601	11.49884921	13.45943162	15.67076688	9.957102042	15.51209229	14.19452603	13.70271381	11.35810171	13.84989374	13.19183034
COL5A3	12.8103708	12.35397382	8.891783703	12.33259606	10.75572215	14.3298664	12.62319564	11.83644491	10.15355203	11.18487534	11.93663794	15.11549076	11.65194861	11.56033283	12.98832965	10.62935662	11.85681455	13.86447636	12.66489167	13.09060867	12.21765483	12.30606169	9.247927513	10.8008999	11.75238065	11.40141288	9.252665432	10.40407714	12.27175481	10.25974326	14.35720833	11.01122726	11.68956125	9.773139207	13.73735298	11.22761594	10.90989308	11.66888498	10.22158712	10.30378075	10.8153833	13.33650656	9.746514321	14.46601271	12.73661333	12.35231935	9.533329732	11.91699905	11.32080055
COL6A1	16.45040581	15.43100783	12.769218	13.90820495	13.35300895	16.96047714	15.36649298	15.08907801	15.20781509	13.80150629	14.64672745	17.42097175	14.57459353	15.48884435	15.13695107	13.64790807	14.70428193	17.35723411	15.33974564	13.92907344	16.1176431	14.49891152	11.39820926	14.24094036	14.44307304	14.70708946	12.53235593	13.24064229	15.25572938	14.7160692	16.82667261	13.05714562	14.25701946	13.25974326	16.81693364	13.74504401	13.28554671	11.91923579	14.66960482	11.96614491	15.55377927	16.08740068	11.33371443	16.74790449	15.2295699	14.52539846	11.8591465	14.93133772	12.49934763
COL6A3	15.63339261	16.04292045	12.52576548	13.28323308	12.84097457	16.6724944	16.02312624	14.46409899	14.01898253	14.17227123	14.78591218	17.79216752	14.80084936	16.07516574	14.82674708	12.88874325	14.00553683	16.79724355	14.48620653	13.73365092	15.30958293	14.5028318	11.17367714	14.01253725	14.20350095	13.19183034	11.12992693	13.51459078	14.65955	13.39486458	17.17087373	12.99134469	13.72163326	12.55818152	16.61673549	14.32537573	13.91204727	12.34207467	12.9199806	12.20059214	14.37109597	16.43396028	10.77643303	16.53884064	14.92541536	14.57500736	11.60733031	14.6025249	12.41679753
COL7A1	14.84950284	12.73174329	12.15291858	12.92944336	12.99045857	16.21833619	14.98677533	14.28532997	14.52061868	12.9505559	14.44798721	14.20151134	13.1692987	14.64233379	16.24079133	13.35411161	15.1145964	15.31224483	13.57471178	16.05993589	13.69174352	14.43560516	14.57831372	13.9558315	13.82057788	14.81177606	12.77519873	12.18363538	14.09333503	15.65854623	15.19148338	15.12444446	16.00090228	13.68737568	14.9452152	12.94471206	15.3524573	14.49485558	14.18696536	12.36986994	12.99523717	13.75551354	13.39285404	14.74635686	15.40932463	13.3416578	15.26674995	12.79928162	15.82214756
COL8A1	11.53964351	11.00702727	8.882643049	7.375039431	9.390168956	12.60385812	10.47269084	9.941047606	9.632995197	10.80815977	9.620219826	11.27903014	9.008428622	12.20457114	11.77231457	9.407267764	9.405141463	12.78545247	8.820178962	11.35974956	11.39660478	9.238404739	6.321928095	10.81458247	9.659995892	9.894817763	6.14974712	8.618385502	10.03891899	8.839203788	12.20731943	8.832890014	8.924812504	7	12.5557874	8.060695932	8.523561956	8.113742166	8.64385619	7.118941073	10.94836723	11.60408986	7.417852515	11.91737208	9.087462841	9.571752644	6.475733431	10.26209485	7.294620749
COX6A2	9.038918989	4.700439718	6.303780748	0	4.459431619	0	0	0	1	2.321928095	0	2.807354922	0	11.28193003	0	3.169925001	0	2	1.584962501	5.727920455	8.071462363	6.169925001	4.523561956	3.321928095	0	1.584962501	0	9.957102042	0	4.169925001	8.707359132	1.584962501	0	0	6.321928095	0	3.584962501	6.475733431	3.700439718	0	4.087462841	6.14974712	0	0	3.459431619	0	3	0	5.285402219
COX7A1	9.548821908	9.721099189	8.290018847	6.087462841	5.95419631	8.918863237	7.169925001	7.50779464	6.303780748	6.06608919	6.459431619	7.209453366	6.918863237	9.939579214	6.14974712	7.845490051	7.247927513	8.531381461	6.87036472	6.50779464	10.22520744	6.303780748	5.247927513	7.665335917	7.14974712	9.784634846	7.499845887	9.440869168	8.326429487	9.361943774	10.37177664	8.108524457	6.930737338	6.754887502	7.988684687	7.622051819	6.50779464	7.614709844	6.845490051	5.321928095	7.714245518	8.204571144	6.209453366	7.857980995	7.417852515	6.584962501	6.672425342	8	6.209453366
CP	6.409390936	7.392317423	6.700439718	3	14.55506839	6.686500527	7.383704292	5.129283017	9.344295908	14.81718354	8.84862294	8.668884984	6.942514505	11.43045255	6.129283017	10.72366094	7.807354922	11.69087101	7.483815777	3.584962501	9.957102042	10.09803208	9.837627933	15.41653366	7.033423002	4.700439718	4.906890596	7.930737338	8.033423002	7.459431619	7.8008999	13.59642273	4.247927513	4.807354922	3.906890596	11.81738343	9.527477006	4.807354922	5.832890014	8.689997971	9.726218159	9.315149562	5.584962501	4.754887502	4.459431619	4.459431619	8.233619677	5.807354922	5.247927513
CPNE4	3.807354922	1.584962501	1.584962501	2.321928095	2	6.459431619	1.584962501	2	0	3.459431619	2.584962501	2	1	3.807354922	5.614709844	1	1.584962501	2	0	2	2.321928095	4.807354922	0	7.988684687	3.459431619	3.169925001	2	1.584962501	1	1	2.584962501	5.754887502	2	2.584962501	1	1.584962501	3.169925001	2.584962501	1.584962501	2.321928095	1	3	3.169925001	4.321928095	1	0	0	1	2
CPXM1	11.56890615	9.853309555	6.95419631	7.199672345	8.164906927	11.91513245	10.57459353	9.614709844	7.06608919	8.366322214	9.202123824	12.22701419	10.22881869	9.896332404	9.50779464	9.074141463	9.294620749	11.73174329	9.776433032	8.531381461	11.62113611	9.83447105	6.321928095	10.8864587	10.15608308	11.1091777	8.826548487	9.436711542	10.98013958	8.519636253	11.15165083	8.28077077	8.6794801	9.11113567	10.14974712	7.499845887	8.108524457	7.276124405	11.62021983	8.113742166	7.727920455	11.78504371	4.523561956	11.169925	8.787902559	10.1711768	7.339850003	9.758223215	6.459431619
CRCT1	11.81016994	4.392317423	3.700439718	10.06877828	9.238404739	2.807354922	13.10983065	9.764871591	3.807354922	7.400879436	11.57080444	14.93156857	14.10410729	1.584962501	8.233619677	9.257387843	12.09044328	6.022367813	11.05528244	8.611024797	11.31061278	8.945443836	9.487840034	10.90011206	11.55458885	6.087462841	13.51963625	10.97369737	11.11829223	12.48784003	11.83526092	10.80413102	13.00140819	10.23361968	1	10.36194377	2	7.592457037	2.321928095	8.495855027	4.584962501	8.700439718	8.942514505	9.782998209	3.584962501	11.90726625	11.99435344	10.33650656	12.74378254
CREG2	8.77478706	9.047123912	8.50779464	9.796039609	10.27844946	7.409390936	5.129283017	9.375039431	4.169925001	9.768184325	6.794415866	7.982993575	6.554588852	2.321928095	9.890264277	4.087462841	8.475733431	5.727920455	7.294620749	7.851749041	9.902375114	6.475733431	10.73301532	6.845490051	8.044394119	8.357552005	7.055282436	8.87036472	8.339850003	2.807354922	7.727920455	8.882643049	4.906890596	9.991521846	5.64385619	9.764871591	3	8.312882955	2.321928095	6.894817763	2.807354922	10.90237511	8.379378367	6.857980995	7.864186145	2	3.169925001	6.475733431	6.714245518
CRISP2	2.321928095	0	0	0	0	0	0	0	0	3.584962501	0	0	0	0	0	3.321928095	0	0	0	1	2.321928095	3	0	5.523561956	0	0	0	0	2.321928095	0	1	3.459431619	0	0	0	0	0	0	0	0	1	5.857980995	1.584962501	0	0	0	2.584962501	0	0
CRISP3	5	1	0	6.64385619	2.321928095	3.169925001	3.459431619	5.977279924	0	9.997179481	4.392317423	6.392317423	7.285402219	1	5.169925001	6.523561956	4	3.169925001	6.06608919	1	4.247927513	8.262094845	4.807354922	5.781359714	3.169925001	0	1.584962501	8.361943774	9.403012024	6.247927513	1	11.61700823	2.321928095	6.584962501	0	8.577428828	0	1	1	6.321928095	4.807354922	13.00632608	1	2.321928095	1	7.348728154	9.503825738	1	6.266786541
CRNN	7.011227255	1	1	10.18858885	11.67286728	8.06608919	9.843921051	17.22889383	10.35204343	12.41996018	13.25192616	13.99063583	11.54544718	1	9.525520809	11.22158712	11.51619248	9.247927513	2.321928095	4.523561956	11.29289676	12.62228066	14.08986423	14.09827887	7.74819285	2.807354922	8.321928095	14.80009099	14.8625405	7.076815597	4.64385619	10.93516505	8.463524373	14.15196787	1	14.57116009	6.918863237	9.129283017	6.882643049	11.99152185	7.303780748	2	3	3.169925001	2.584962501	3	14.50146403	6.169925001	5.977279924
CRTAC1	5.727920455	5.857980995	3.321928095	5.614709844	9.912889336	6.599912842	5.614709844	3.321928095	6.942514505	5.392317423	3.906890596	7.475733431	4.754887502	8.113742166	9.144658243	4.247927513	6.129283017	7.294620749	3.807354922	4.584962501	8.632995197	8.312882955	5.044394119	9.285402219	4	6.781359714	2.321928095	8.30833903	5.169925001	3.584962501	6.554588852	7.209453366	4.700439718	3.321928095	4.64385619	5.584962501	3	5.807354922	9.717676423	3.807354922	4	7.95419631	3.807354922	5.285402219	6	4.857980995	4	4.584962501	4.64385619
CRYAB	13.8103708	11.15418521	10.24317398	12.02479338	11.49884921	11.19844504	9.812177306	13.74051864	7.906890596	12.00877875	8.787902559	12.95800888	11.09341756	14.22708943	10.82495874	13.43697175	8.741466986	9.93516505	9.709083813	10.86186234	10.96506276	12.64745843	12.2644426	11.98690862	9.722807531	13.14545456	10.34540525	13.38302922	12.49835061	12.15576694	12.89860139	10.48784003	10.36959735	10.20089861	13.9316609	10.65731845	7.392317423	12.07714952	13.96226342	10.20945337	8.294620749	10.23242093	9.743151394	10.57080444	11.64160022	11.81858218	8.566054038	9.204571144	12.95037364
CRYM	4.169925001	5.357552005	4.087462841	5.832890014	4.857980995	6.375039431	3.459431619	5.247927513	5.857980995	4.700439718	5.321928095	5.672425342	3.459431619	5.584962501	6.409390936	8.948367232	3.584962501	3.459431619	4	2.584962501	3.584962501	6.06608919	5.169925001	6.339850003	5.321928095	4.169925001	6.584962501	5.807354922	6.266786541	6.285402219	3.906890596	9.537218401	4.087462841	10.12282799	4.754887502	6.754887502	4.087462841	5.426264755	2.584962501	4.169925001	5.357552005	7.276124405	2.807354922	3.584962501	2.807354922	4.247927513	5.977279924	5.247927513	3.584962501
CSAG1	7.636624621	7.539158811	9.299208018	3	10.34540525	3.906890596	1	8.994353437	0	2.584962501	8.882643049	0	9.144658243	1.584962501	3.169925001	0	6.285402219	9.505811554	1	1.584962501	12.60987129	9.4325419	1	3.584962501	2.807354922	0	0	3.169925001	0	5.977279924	0	2.321928095	3.321928095	4.906890596	9.599912842	2.807354922	1.584962501	1	3.584962501	11.75070699	2.321928095	2.807354922	0	4.392317423	1.584962501	1.584962501	9.808964175	7.011227255	4.95419631
CSF2	5.129283017	10.6329952	9.505811554	7.971543554	7.266786541	5.044394119	7.73470962	10.1711768	4.087462841	2.584962501	7.554588852	10.10197567	7.108524457	5.209453366	8.21916852	7.977279924	9.250298418	6.882643049	8.383704292	7.139551352	6.930737338	6.50779464	4.087462841	6.50779464	8.791162889	7.50779464	4.392317423	3	6.228818691	7.900866808	9.675957033	9.751544059	12.51471405	6.64385619	6.14974712	4.807354922	2.807354922	2.584962501	4.906890596	6.247927513	2.584962501	5.044394119	2.584962501	9.278449458	11.90463462	6.882643049	4	6.169925001	7.055282436
CSMD2	7.599912842	7.562242424	4.807354922	4.169925001	5.044394119	8.693486958	9.379378367	4.584962501	5.906890596	4.95419631	6.857980995	9.541096615	5.247927513	7.599912842	10.9403136	5	5	8.422064766	5.977279924	10.72621816	5.672425342	7.451211112	4.321928095	7.294620749	6.375039431	4.584962501	4.459431619	7.022367813	5.700439718	7.417852515	9.977279924	5.491853096	4.700439718	6.169925001	8.317412614	8.113742166	6.906890596	6.614709844	9.62388149	3.459431619	10.00140819	7.876516947	4.087462841	9.221587121	5.321928095	6.754887502	3.700439718	6.06608919	9.214319121
CSN3	0	0	2.584962501	0	1	1	0	2.321928095	13.21036695	2.584962501	0	0	0	0	0	3.459431619	0	4.087462841	0	1	0	1.584962501	0	1.584962501	0	0	0	0	1.584962501	0	0	5.285402219	0	1	0	1	2	1.584962501	1	0	1	4.247927513	0	0	0	0	0	0	0
CSRP3	10.68035952	8.54689446	8.491853096	1	6.965784285	1.584962501	0	0	0	1	0	3	1	13.43567026	1.584962501	0	0	0	0	9.422064766	8.891783703	8.696967526	1.584962501	0	0	3.459431619	0	12.19044202	0	7.409390936	10.30378075	0	1	1.584962501	8.321928095	0	2.584962501	8.14974712	1	1	3.700439718	7.451211112	1	1	5.832890014	2.807354922	3.321928095	0	9.172427509
CST1	9.250298418	9.930737338	0	5.807354922	9.885696373	13.29619927	4.459431619	11.46199095	7.312882955	4.857980995	3.700439718	0	1	12.67838007	1	5	5.044394119	8.968666793	5.700439718	8.939579214	11.47876962	8.144658243	6.820178962	5.459431619	1	9.144658243	1.584962501	9.082149041	5.930737338	5.672425342	11.7561393	4.459431619	2.584962501	0	2	7.948367232	6.339850003	4.584962501	6.700439718	1.584962501	12.41124615	12.25620869	6.672425342	2.584962501	4.392317423	6.321928095	7	6.832890014	7.417852515
CST4	4.906890596	3.169925001	0	0	3	5.491853096	0	5.247927513	1.584962501	2.321928095	1	0	0	5.930737338	0	2.321928095	2.807354922	7.076815597	1	1.584962501	6.965784285	2	2	3.169925001	1	6.209453366	0	1	1	1	4.857980995	6.845490051	1	1	1	2.584962501	3.807354922	4.857980995	3	0	4.64385619	7.768184325	2	1	4.700439718	0	1	3	2.584962501
CST5	4.64385619	0	0	0	0	0	0	0	1	1	0	0	0	1	0	0	1	1	0	0	0	0	0	1	0	2.584962501	0	0	0	0	1	1	0	0	0	1	3.169925001	2.807354922	1	0	0	2	1	0	1	0	0	0	0
CTHRC1	13.2806258	14.1857272	10.05799172	11.18673329	11.09275714	14.3094053	9.851749041	10.2632692	10.04848687	9.396604781	8.503825738	11.44086917	8.744833838	11.81498294	11.77190208	9.299208018	9.769837844	13.29318423	10.93884446	9.882643049	13.36645883	10.07815081	8.625708843	12.62113611	10.32530546	10.87881728	7.14974712	9.881113961	11.45584091	10.82177398	13.52147776	10.45121111	9.252665432	9.271463028	12.99329224	10.85018684	10.11894107	10.70649602	11.35314683	9.710806434	12.15671514	12.34235251	9.63481105	13.84028619	11.00982862	10.53527538	8.005624549	11.35810171	8.164906927
CTLA4	7.6794801	6.754887502	4.754887502	7.321928095	6.87036472	8.204571144	8.21916852	9.768184325	8.569855608	7.622051819	9.074141463	7.960001932	8.599912842	10.16741815	6.108524457	7.257387843	8.238404739	8.700439718	6.894817763	7.169925001	6.539158811	5.857980995	7.832890014	8.581200582	8.038918989	6.491853096	5.392317423	7.491853096	8.262094845	6.442943496	7.768184325	6.95419631	8.836050355	6.569855608	7.321928095	8.569855608	8.139551352	5.491853096	9.189824559	5.459431619	7.375039431	7.266786541	3.321928095	7.392317423	7.209453366	6.06608919	8.682994584	6.339850003	7.339850003
CTNNA3	4.459431619	2.807354922	4	0	2.807354922	1	2.584962501	1	3.169925001	1.584962501	1	0	2	8.204571144	3.321928095	1.584962501	2.807354922	2.321928095	0	4.169925001	5.169925001	5.357552005	1	5	2	0	0	6.06608919	0	1.584962501	5.64385619	1	1.584962501	1	3.700439718	4.321928095	4	3.459431619	3.584962501	0	3.321928095	5.357552005	2.584962501	2.321928095	0	1	0	2.321928095	4.247927513
CTSV	10.53430288	11.80534083	11.31118066	12.11926538	11.48381578	11.80170836	13.50915643	11.93479659	11.04165915	11.07280253	12.63254088	13.31458324	11.37883671	10.32867493	12.82257083	10.03754695	13.945078	7.614709844	12.3278333	12.62867336	11.77930897	11.89746734	12.35947505	11.57459353	12.18827975	9.95419631	12.38424412	11.65105169	11.97297979	11.85369942	14.51002236	13.8615716	12.07915141	12.30833903	11.38208359	11.57884439	9.405141463	12.22972009	11.84666568	11.8419574	10.98868469	11.90951811	11.91811785	13.09160067	11.35314683	10.34540525	9.99859043	12.44759986	13.81468259
CTTNBP2	4.95419631	5	3	4.459431619	5.857980995	12.41018632	6.228818691	4.169925001	8.413627929	6.14974712	5.459431619	6.14974712	6.475733431	8.483815777	7.055282436	4.95419631	7.366322214	6.977279924	3.584962501	6.375039431	5.426264755	7.936637939	9.592457037	8.317412614	7.022367813	7.108524457	3	7.294620749	6.108524457	4.321928095	6.658211483	7.442943496	2.807354922	4	6.303780748	8.238404739	9.071462363	4.857980995	6.882643049	3.321928095	4.95419631	8.055282436	8.744833838	5.392317423	3.700439718	3	6.845490051	2.807354922	3.169925001
CWH43	6.599912842	6.044394119	6.741466986	11.67286728	9.710806434	1.584962501	3	11.21188829	4.247927513	7.199672345	8.266786541	12.36112133	10.53235593	2	7.375039431	7.266786541	9.659995892	6.339850003	10.28077077	8.794415866	7.228818691	8.839203788	7.832890014	9.808964175	11.37068741	1.584962501	8.321928095	10.36194377	10.40407714	7.948367232	10.14593215	9.400879436	2.807354922	7.820178962	0	8.826548487	2.807354922	11.15924065	2	8	1	7.257387843	4.95419631	10.80815977	2.584962501	4.087462841	1	6.087462841	9.169925001
CXCL10	10.53915881	11.86186234	8.84862294	8.055282436	14.40281223	11.54834029	11.27496047	13.69446672	10.84470576	10.76818432	15.78777505	9.049848549	12.54085453	14.27597897	10.46862404	10.4655664	8.189824559	11.38262403	9.693486958	13.3426303	8.768184325	7.562242424	10.87728413	13.28395649	10.59339112	5.209453366	10.99859043	11.7619667	13.75311226	11.81898154	8.73809226	12.22339841	15.03200267	8.400879436	8.714245518	8.326429487	12.18797059	9.987264012	14.49423058	5.459431619	12.93405939	8.826548487	2.321928095	9.461479447	9.754887502	7.781359714	15.34519731	10.5574637	13.92388455
CXCL11	8.672425342	10.64565843	6.209453366	7.022367813	12.47902235	7.95419631	9.923327485	12.8291281	7.189824559	8.665335917	13.97638512	6.228818691	10.14974712	10.37395266	7.832890014	7.977279924	5.584962501	9.142107057	7.348728154	12.75300777	6.228818691	5.930737338	7.95419631	10.01262454	8.108524457	3.906890596	8.807354922	9.366322214	12.83466856	10.53332973	6.022367813	10.19352536	14.52503135	7.64385619	6.832890014	6	8.77807713	6.375039431	11.42574042	4	8.558420713	6.357552005	1	8.266786541	8.810571635	5.832890014	12.04507705	9.01402047	12.07748336
CXCL13	9.73809226	8.257387843	7.159871337	5.285402219	9.818582177	9.837627933	10.09934781	12.87152026	6.087462841	8.820178962	12.13442632	10.15355203	9.192292814	12.24644372	6.894817763	9.586839788	12.03411115	12.5863707	8.562242424	8.672425342	11.06676193	8.14974712	10.31628153	12.35617683	10.74651432	9.769837844	7.451211112	10.6183855	10.97154355	9.843921051	9.896332404	8.700439718	10.45532722	10.22037833	7.554588852	12.42416629	11.13185696	6.977279924	10.25148241	5.321928095	11.46760555	8.754887502	4	10.89708913	7.794415866	10.00281502	10.17367714	7.761551232	7.882643049
CXCL17	10.29001885	8.721099189	4.906890596	7.076815597	11.83368075	7.54689446	8.965784285	11.42153891	10.2179577	11.97010589	10.62205182	9.299208018	9.509775004	9.321928095	7.209453366	11.11699368	10.17242751	7.199672345	7.434628228	6.426264755	8.379378367	10.43358544	12.22550872	10.29920802	10.20457114	5.357552005	9.50779464	9.47370575	11.33427329	9.262094845	4.754887502	14.22708943	9.693486958	12.50655553	4.857980995	10.49385545	10.2772874	8.804131021	9.221587121	10.48984796	10.39767463	9.779719355	9.812177306	7.515699838	3.169925001	8.957102042	13.01611184	7.375039431	7.832890014
CXCL5	3	10.94397991	11.67551604	9.076815597	9.831307244	7.257387843	12.35259523	9.321928095	4.906890596	7.294620749	4.700439718	12.94727165	9.859534786	2.807354922	8.495855027	8.344295908	7.357552005	10.43462823	9.409390936	5.882643049	7.622051819	4.807354922	8.252665432	7.714245518	12.89330153	9.651051691	5.882643049	3	6.442943496	9.011227255	10.18735207	7.820178962	10.68211677	6.321928095	10.10197567	7.238404739	4.321928095	2	4	7.475733431	9.294620749	6.022367813	5.832890014	12.01297365	10.14847658	6.87036472	5.584962501	7.918863237	7
CXCL9	10.49984589	8.515699838	5.044394119	8.550746785	13.78769854	12.42180186	11.01611184	12.18487534	9.8008999	11.57175264	15.5420343	11.17554955	12.25000227	15.70703552	9.252665432	9.782998209	6.727920455	11.31684718	10.67683861	14.28612454	8.228818691	6.845490051	11.57270023	11.89405985	11.12670447	6.06608919	10.59991284	12.16459272	13.68551534	11.05324713	9.294620749	13.5988667	13.29935114	8.566054038	9.461479447	10.51766939	13.09060867	9.6794801	12.16333519	5.857980995	12.49285462	9.796039609	3.584962501	11.11048331	7.6794801	6.930737338	11.70606427	9.317412614	12.43071389
CXCR2	5.357552005	7.6794801	8.588714636	6.022367813	8.071462363	7.159871337	10.57080444	9.965784285	5.64385619	6.942514505	8.885696373	10.62388149	8.592457037	5.930737338	7.475733431	7.607330314	8.262094845	8.375039431	5.906890596	5.169925001	3.807354922	8.495855027	6.832890014	8.060695932	7.882643049	5	5.754887502	7.531381461	8.383704292	6.906890596	8.409390936	6.820178962	6.14974712	9.074141463	4.169925001	6.894817763	4.247927513	7.977279924	3	5.930737338	3.906890596	4.95419631	2	6.339850003	4.392317423	5.426264755	7.721099189	5.209453366	7.64385619
CYP11A1	7.118941073	7.577428828	6.321928095	1.584962501	3.169925001	7.14974712	1.584962501	10.82257083	5.807354922	5.857980995	1.584962501	3.321928095	2.807354922	6.14974712	6.768184325	10.10066234	5.523561956	6.584962501	0	2.584962501	6.442943496	9.025139562	7.539158811	5.554588852	2.584962501	3.321928095	3.807354922	5.169925001	2.321928095	1.584962501	3.584962501	3.584962501	1.584962501	4.754887502	0	8.044394119	4.584962501	4.392317423	10.8008999	4.321928095	3.459431619	4.321928095	1	2.807354922	1	2.321928095	1.584962501	1	1
CYP27B1	7.129283017	10.2227949	10.95782756	9.177419538	8.204571144	7.912889336	11.3140167	8.918863237	4.700439718	6.459431619	10.06608919	10.41785251	11.08679969	8.204571144	10.54496443	9.052568051	9.73978061	6.794415866	11.12670447	10.39553414	5.906890596	8.361943774	9.415741768	7.888743249	8.73470962	6.426264755	6.357552005	6.06608919	7.098032083	9.784634846	11.17430154	9.782998209	12.16050175	7.787902559	5.614709844	9.670656249	8.154818109	6.475733431	9.961449694	7.339850003	7.129283017	8.794415866	5.247927513	11.5849625	10.60455323	9.483815777	8.118941073	9.537218401	10.37721053
CYP27C1	7.672425342	7.982993575	7.794415866	9.457380879	8.876516947	8.233619677	10.37503943	6.375039431	8.640244936	6.129283017	9.64385619	9.055282436	8.607330314	5.426264755	10.4807902	6.781359714	11.01820018	7.129283017	9.609178738	9.932214752	9.103287808	9.99859043	9.674192268	9.319672121	10.53138146	6.228818691	9.005624549	8.758223215	9.052568051	9.025139562	9.618385502	10.79928162	9.951284715	6.62935662	5.087462841	9.4325419	5.977279924	10.90162116	7.845490051	7.417852515	8.06608919	10.64655871	7.930737338	9.584962501	7.17990909	10.48884435	2.584962501	8.033423002	10.51175265
CYP2E1	5.700439718	5.426264755	5	7.06608919	6.658211483	6.700439718	4.523561956	9.652844973	11.40673648	3.807354922	3.321928095	6.918863237	10.50481899	9.6794801	6.022367813	7.451211112	5.523561956	6.169925001	6.209453366	4.392317423	6.108524457	4.807354922	9.689997971	8.28077077	9	4.247927513	5.392317423	7.118941073	5.523561956	10.30492167	5.087462841	7.451211112	3.459431619	7.982993575	5.169925001	9.392317423	7.727920455	6.06608919	12.02686921	8.087462841	10.40726776	7.011227255	1.584962501	3.584962501	4.700439718	5.807354922	9.063395081	5.523561956	6.285402219
CYP2F1	1	0	0	0	2.807354922	5.930737338	0	0	4.906890596	2.321928095	3.321928095	0	0	5.044394119	2	4.807354922	2.321928095	4	1	2	1	2.321928095	3.584962501	0	1.584962501	1.584962501	1.584962501	0	1.584962501	0	2	8.994353437	1.584962501	1.584962501	3.321928095	5	6.523561956	5.247927513	1.584962501	0	4.523561956	0	1.584962501	0	1	1	1	1	1
CYP3A4	0	0	0	2.321928095	3	3.584962501	2	0	1	0	2.807354922	1	0	1	3.584962501	2	0	2.807354922	2	1	2	1.584962501	1.584962501	2	3.459431619	1	1.584962501	3.807354922	2.321928095	3.169925001	1	2.807354922	0	1	0	2	2.584962501	4	1.584962501	2.807354922	2	3.321928095	0	1	0	0	1.584962501	2.321928095	2
CYP3A5	7.022367813	6	6.14974712	6.375039431	5.614709844	7.876516947	6.569855608	5.044394119	6.459431619	8.189824559	5.426264755	4.64385619	5	5.727920455	9.649256178	7.247927513	7.707359132	5.209453366	3.169925001	4.087462841	6.209453366	6.247927513	7.569855608	6.672425342	4.754887502	4.700439718	4.392317423	7.276124405	6.554588852	6.894817763	5.357552005	10.22158712	5.64385619	8.707359132	5.247927513	9.556506055	6.554588852	9.398743692	5.426264755	9.581200582	4.523561956	7.199672345	3.906890596	5	3.807354922	4	6.459431619	4	4.459431619
CYP4B1	7.044394119	5.554588852	2	4.459431619	6.569855608	6.321928095	6.129283017	7.569855608	9.74819285	6.228818691	9.592457037	4.857980995	4.700439718	9.885696373	4.087462841	8.918863237	8.758223215	4.807354922	2.321928095	2.584962501	7.539158811	9.37286506	9.098032083	7.247927513	3.700439718	4.807354922	5.700439718	5.857980995	7.554588852	5.754887502	3.459431619	11.97620609	6.62935662	6.906890596	0	10.03204573	9.789533645	8.326429487	11.52061868	9.640244936	11.36303963	4.523561956	3.807354922	4.087462841	0	3.321928095	8.330916878	4.64385619	7.434628228
CYP4F12	7.515699838	2.321928095	3.807354922	7.276124405	8.144658243	11.24317398	8.330916878	5.491853096	6.228818691	7.033423002	6.686500527	7.451211112	2.584962501	12.20975796	6.475733431	6.375039431	7.686500527	3.321928095	3.169925001	4.807354922	6.189824559	9.531381461	9.154818109	6.832890014	3.807354922	6.189824559	1.584962501	6.794415866	7.73470962	6.426264755	5.247927513	9.554588852	4.700439718	9.461479447	7.266786541	7.832890014	11.78053977	8.672425342	11.28193003	8.005624549	11.63662462	4.64385619	5.247927513	0	0	5.247927513	4.906890596	4.459431619	8.353146826
CYP4X1	6.965784285	6.820178962	6.409390936	4.087462841	10.15228484	11.44449729	7.988684687	10.00562455	12.21644274	8.700439718	7.577428828	6.087462841	5.247927513	10.90237511	5.584962501	10.61562964	7.813781191	7.894817763	4.807354922	2.584962501	7.62935662	8.924812504	10.70217269	9.344295908	8.73470962	3.700439718	5.129283017	6.857980995	7.912889336	4.459431619	5.285402219	10.63208641	3.807354922	5.700439718	5	9.278449458	12.47370575	5.459431619	11.54158066	7	11.5574637	8.276124405	7.06608919	4.857980995	3.321928095	2.584962501	10.65642486	4.247927513	3
CYSRT1	6.988684687	8.118941073	5.285402219	9.501837185	9.465566405	6.247927513	11.53818893	12.28366717	8.438791853	9.142107057	12.57530288	13.00123225	11.75863964	8.14974712	8.787902559	11.81778312	10.55937709	7.357552005	7.622051819	6.988684687	10.34540525	10.51274046	10.63662462	11.01611184	10.79603961	8.262094845	13.23541594	10.32530546	12.02063276	11.61792656	8.30833903	10.84077792	11.84979602	12.90407008	4.321928095	11.16050175	7.098032083	9.682994584	7.888743249	7.839203788	7.948367232	7.686500527	8.06608919	5.584962501	6.781359714	11.48934624	12.0202855	9.022367813	11.47167521
DAPL1	9.47370575	9.850186838	7.781359714	9.103287808	9.933690655	12.46301341	10.4604559	11.81618368	10.56700537	8.731319031	6.658211483	7.768184325	5.857980995	5.857980995	7.754887502	9.430452552	9.411510988	9.361943774	8.214319121	6.409390936	13.77571315	10.64205169	12.30263892	9.797661526	9.442943496	6.339850003	10.30378075	8.810571635	9.159871337	7.022367813	5.700439718	10.90463462	6.614709844	10.6617781	7.584962501	8.784634846	10.42101286	13.62285259	11.10131915	6.820178962	9.247927513	8.640244936	10.9403136	8.73470962	8.422064766	4.087462841	9.970105891	5.285402219	10.09011242
DCT	0	1.584962501	0	0	0	6.129283017	1	3	5.247927513	0	0	0	1.584962501	2.321928095	1.584962501	1	1	2	0	0	5.169925001	2.584962501	1	5.857980995	2.584962501	2	0	4.64385619	0	0	2	1.584962501	0	1	1.584962501	3.169925001	1	1.584962501	4	1.584962501	5.087462841	0	4.459431619	0	0	1.584962501	0	0	0
DDIT4L	9.562242424	5.459431619	9.967226259	2.321928095	5.459431619	4.754887502	3.584962501	6.95419631	3.459431619	5.64385619	3.584962501	4.754887502	3.807354922	9.095397023	4.321928095	6.700439718	3.459431619	5.554588852	4.807354922	5.754887502	4.857980995	7.294620749	2.584962501	7	3.169925001	2	2.321928095	9.994353437	5.321928095	6.714245518	11.32249154	6.50779464	2.321928095	3.321928095	5.882643049	5.247927513	3.807354922	6.599912842	2.321928095	2.807354922	4.087462841	6.988684687	1.584962501	2.807354922	3.321928095	1.584962501	2	1.584962501	6.584962501
DEFB1	10.04712391	7.539158811	9.912889336	8.299208018	10.98441846	7.118941073	10.80493767	11.10721708	7.022367813	9.914385132	10.72366094	8.618385502	12.02375435	10.51963625	5.491853096	10.56128795	8.447083226	7.228818691	9.136991112	7.312882955	13.74062404	9.853309555	10.18735207	10.15101654	11.25089054	8.379378367	11.61654884	10.27029533	10.98726401	7.276124405	4.169925001	11.38909352	9.995767151	9.535275377	4.64385619	9.625708843	5.807354922	11.44759986	8.686500527	8.636624621	7	9.396604781	8.622051819	6.614709844	5.209453366	11.2974895	9.036173613	10.67595703	8.257387843
DEGS2	6	4.857980995	5.754887502	10.93295289	7.266786541	5.700439718	6.189824559	8.027905997	6.754887502	8.317412614	9.390168956	6.768184325	6.584962501	8.942514505	7.965784285	9.890264277	7.607330314	7.383704292	8.980139578	8.820178962	9.271463028	11.95528665	9.535275377	7.46760555	11.92109709	8.909893084	11.72366094	8.842350343	8.971543554	9.493855449	9.370687407	10.00702727	3.321928095	9.894817763	4.392317423	8.909893084	9.076815597	10.14593215	7.209453366	4.95419631	8.033423002	6.228818691	8.787902559	10.11374217	5.727920455	1.584962501	7.383704292	4.523561956	2
DEPTOR	7.665335917	9.651051691	6.108524457	5.523561956	7.851749041	8.495855027	7.982993575	11.6411486	11.2467406	10.93516505	7.924812504	6.228818691	7.303780748	10.18363538	6.906890596	12.2511865	7.409390936	9.4325419	5.977279924	7.276124405	8.625708843	9.100662339	10.65731845	8.54303182	9.453270634	7.6794801	7	8.888743249	7.54689446	7.592457037	9.541096615	9.044394119	5.614709844	11.49735289	7.409390936	8.271463028	9.445014846	7.845490051	8.906890596	6.807354922	10.26209485	8.209453366	6.686500527	6.807354922	8.50779464	11.05460432	6.209453366	6.339850003	7.434628228
DES	14.68304943	10.54012804	12.29347165	4.169925001	11.76901132	6.942514505	5.169925001	4.169925001	2.584962501	4.584962501	4.247927513	8.95419631	7.011227255	16.81674619	5.807354922	5.129283017	4.459431619	6.807354922	4.247927513	14.20907254	13.19013332	12.29318423	4.754887502	9.459431619	4.247927513	7.74819285	8.252665432	14.87055737	3.906890596	10.58590145	15.29322016	5.285402219	5.087462841	5.807354922	13.11032017	7.392317423	5.523561956	11.6110248	3.700439718	3.807354922	8.144658243	11.99116751	3	4.906890596	10.15608308	5.857980995	7.228818691	9.638435914	12.39633719
DFNA5	10.89330153	13.05511294	13.58824615	11.92740761	11.59245704	11.24614677	12.09044328	12.34457332	9.859534786	9.865733271	11.35424938	11.10983065	10.94251451	8.791162889	12.81016994	11.73047014	12.19997901	9.828136484	11.71123677	10.89784546	9.577428828	11.02306125	9.169925001	10.13955135	10.43358544	9.033423002	8.980139578	8.971543554	10.48884435	12.4419067	11.39713981	11.20823436	12.14942959	11.82257083	8.566054038	11.0175044	7.50779464	9.350939182	10.3586512	9.124121312	10.07280253	11.03411115	9.659995892	12.18827975	11.29576893	11.4655664	10.3858624	9.990103964	11.10197567
DHRS2	9.491853096	7.375039431	7.087462841	6.87036472	7.994353437	5.392317423	7.523561956	11.81938079	2.584962501	4.321928095	7.189824559	6.569855608	8.294620749	7.409390936	11.40141288	3.700439718	4.754887502	9.194756854	8.86727874	6.807354922	5.169925001	6.554588852	7.8008999	3.906890596	3	5.977279924	4.754887502	7.87036472	5.491853096	6.357552005	8.189824559	5.392317423	6.129283017	7.599912842	11.04644195	4.700439718	6.189824559	7.531381461	9.346513733	11.88798213	5.906890596	3.169925001	4.857980995	9.108524457	17.58831204	7.658211483	6.129283017	7.554588852	6.727920455
DHRS7C	1	0	0	0	0	0	0	0	2.321928095	2.321928095	1.584962501	0	0	6.965784285	0	2.584962501	0	3.807354922	0	1	1	1.584962501	1.584962501	3	1	0	0	5.426264755	0	0	0	0	0	1	0	1	2.321928095	1.584962501	0	0	0	1	0	0	0	0	0	0	1.584962501
DKK4	2.584962501	6.022367813	2.321928095	2.584962501	3	3.169925001	2.321928095	4.906890596	1	4.247927513	1	4.087462841	1.584962501	6.894817763	1.584962501	7.392317423	1.584962501	4	0	1.584962501	3	2.321928095	5.754887502	3.459431619	1	0	2	3.807354922	2	4.700439718	1	5.672425342	0	3.700439718	1	4.754887502	2.807354922	4.169925001	3.321928095	2	2.321928095	0	2	2	0	3.321928095	7.129283017	0	1
DLG2	4.523561956	4.459431619	3.584962501	3.459431619	5.357552005	6.965784285	4.754887502	5.129283017	5.554588852	5.357552005	6.459431619	3.700439718	4.700439718	6.209453366	4.459431619	5.087462841	5.781359714	6.906890596	2.321928095	4.321928095	4.459431619	6.614709844	6.475733431	6.942514505	2.321928095	3.459431619	2.321928095	6.475733431	3.459431619	4.807354922	5.700439718	7.77478706	4	4.64385619	4.523561956	6.584962501	6.108524457	5.321928095	6.599912842	4.584962501	5.554588852	5.321928095	4.169925001	2.584962501	4.392317423	4	4.169925001	3.584962501	4.392317423
DLGAP5	9.696967526	12.62433855	11.8591465	9.878050913	11.09671515	11.15291858	11.07748336	11.12734954	10.90989308	12.11439305	10.83447105	9.93516505	10.79441587	11.56367296	11.33035672	9.696967526	11.47826403	11.47826403	10.30606169	11.24317398	8.647458426	11.64069684	12.08314687	11.53284291	11.05934446	9	9.124121312	7.807354922	10.89254282	12.30235333	9.20701432	10.84313591	10.00422047	11.63843591	10.82257083	11.89708913	10.93957921	11.19660213	10.712527	11.36358725	11.94909716	9.832890014	10.73555602	11.28366717	11.47319838	9.686500527	10.53915881	10.34762137	9.936637939
DLK1	0	1	0	1	3.459431619	2.584962501	1	2.321928095	0	0	0	0	0	7.714245518	0	1	0	2	1.584962501	1	3.459431619	0	0	9.945443836	0	2	0	6.409390936	1.584962501	0	0	4.169925001	0	2.321928095	1.584962501	3	2	2.584962501	2.584962501	0	3.321928095	2	0	0	0	1	2.807354922	1	1
DLL3	7.562242424	4.754887502	6.768184325	5.247927513	5.857980995	4.087462841	4.392317423	5.285402219	1.584962501	4.169925001	4.392317423	3.700439718	2	5.357552005	8.647458426	5.426264755	5.321928095	2.321928095	6.977279924	3.459431619	8.299208018	9.642051693	0	7.022367813	5.087462841	7.303780748	4.459431619	1.584962501	4.169925001	5.285402219	4.523561956	5	0	5.169925001	3.584962501	3.169925001	5.321928095	4.392317423	6.06608919	5.930737338	5.727920455	1.584962501	3.169925001	5.727920455	4.700439718	4	1.584962501	4.321928095	2
DLX1	7.189824559	7.426264755	6.894817763	5.781359714	4.906890596	9.746514321	8.383704292	6.357552005	1.584962501	6.741466986	7.807354922	7.531381461	7.139551352	5.977279924	9.37721053	2.321928095	8.475733431	7.584962501	7.238404739	8.366322214	7.321928095	8.330916878	3.584962501	5.459431619	4.906890596	8.022367813	5.044394119	6.832890014	6.62935662	10.42311591	7.400879436	8.54689446	8.495855027	5.95419631	6.714245518	6.599912842	4.087462841	8.654636029	6.228818691	5.169925001	1.584962501	5.672425342	5.857980995	7.276124405	9.209453366	6.375039431	2.807354922	6.459431619	8.611024797
DLX2	4.392317423	4.906890596	5.781359714	6.06608919	3.459431619	9.060695932	7.499845887	5.754887502	1.584962501	5.754887502	6.409390936	6.339850003	5.491853096	4.392317423	10.20089861	4.247927513	8.022367813	5.087462841	7.14974712	7.839203788	5.906890596	8.64385619	4.64385619	5.882643049	4.523561956	5.857980995	3.906890596	5.95419631	4.906890596	10.4252159	6.62935662	8.392317423	6.339850003	5.392317423	6.62935662	6.832890014	3.169925001	7.098032083	6.321928095	4.169925001	3	5.087462841	4.247927513	4.857980995	7.375039431	6.741466986	0	3.169925001	8.603626345
DLX6	6.129283017	6.977279924	2.807354922	4.906890596	5.459431619	9.787902559	7.781359714	2	5.930737338	8.479780264	3.807354922	2	7.044394119	7.888743249	8.607330314	6.62935662	8.233619677	8.994353437	5	2.807354922	6.228818691	6.807354922	7.781359714	8.784634846	7.693486958	7.857980995	1.584962501	4.754887502	5.491853096	7.982993575	3.700439718	6.266786541	2	6.906890596	8.303780748	6.918863237	8.144658243	4.459431619	1.584962501	4.754887502	9.118941073	6.022367813	8.924812504	5.247927513	7.924812504	0	6.64385619	3	6.491853096
DMBT1	10.32979634	6.930737338	5.807354922	3.584962501	6.686500527	5.129283017	4.754887502	3.169925001	2	12.85934065	5.614709844	3.584962501	4.523561956	4.459431619	8.14974712	13.94260614	6.50779464	6.442943496	11.16616308	2.321928095	5.614709844	11.78012962	5.285402219	5.906890596	1	2	5.321928095	3.584962501	10.72451385	5.357552005	7.294620749	15.87224201	5.459431619	4.906890596	4.523561956	3.459431619	2.584962501	3.807354922	4	5.672425342	7.169925001	13.21340804	2.584962501	4	7.21916852	3.321928095	11.13314221	1	6.62935662
DMRTA2	1	5.64385619	1.584962501	1.584962501	5.977279924	4.169925001	1	2.807354922	9.87036472	9.471675214	5.781359714	3.321928095	0	11.25384749	3.584962501	9.887220615	6.189824559	7.515699838	2.807354922	1	9.652844973	7.228818691	10.72877085	9.319672121	1.584962501	9.605479518	0	0	6.50779464	8.647458426	1	6.022367813	1	6.169925001	4.169925001	3.459431619	10.42311591	2.321928095	9.095397023	1	9.48984796	0	1	1	3.700439718	4.523561956	8.317412614	2	1
DNAH17	9.197216693	10.59618976	9.828136484	11.19229281	10.13955135	11.96830679	7.14974712	10.15481811	7.807354922	10.10852446	12.68606275	9.980139578	11.52061868	14.10394343	11.2632692	11.92740761	12.6295843	12.48255589	9.946906274	11.37395266	11.65553072	10.93590168	8.717676423	7.636624621	9.733015322	6.754887502	10.48683502	6.95419631	8.199672345	8.326429487	12.00527366	7.599912842	12.45198378	11.83683936	8.968666793	7.62935662	8.14974712	8.854868383	6.50779464	8.276124405	7.022367813	11.75572215	9.28771238	13.19875197	7.882643049	10.95201316	6.044394119	10.70908381	9.618385502
DNMT3B	7.118941073	10.1176431	7.658211483	9.682994584	9.306061689	8.038918989	10.09275714	9.426264755	5.554588852	9.987264012	9.413627929	6.741466986	10.75405237	9.560332834	10.97513146	7.569855608	9.324180547	8.055282436	8.554588852	8.8008999	6.741466986	9.773139207	7.864186145	9.030667136	10.71767642	6.375039431	5.64385619	7.339850003	8.459431619	10.47370575	9.577428828	8.672425342	9.926295995	9.33315535	11.11243951	9.060695932	9.513727596	12.2772874	8.14974712	8.933690655	9.211888295	8.566054038	7.118941073	9.527477006	8.632995197	9.891783703	7.348728154	8.8008999	9.62388149
DPCR1	1	2	1.584962501	1	1	3.459431619	0	3.807354922	0	2	1	2	1.584962501	3.321928095	2	2.321928095	3.321928095	2.321928095	1	1	0	6.754887502	0	2.807354922	1	1.584962501	0	2.807354922	1.584962501	3	1	1	2.321928095	8.741466986	1	2.321928095	3.906890596	4.321928095	2	3.584962501	1	2.321928095	1	0	0	1.584962501	3.169925001	0	3
DPF1	6.022367813	7.330916878	6.169925001	8.487840034	5.727920455	6.285402219	6.906890596	9.469641817	3.169925001	7.888743249	7.159871337	10.16490693	8.335390355	5.95419631	8.539158811	8.483815777	7.483815777	6	7.77478706	7.707359132	7.339850003	8.266786541	8.588714636	4.95419631	7.672425342	10.33091688	9.921840937	5.209453366	7.434628228	9.294620749	7.622051819	7.375039431	8.475733431	8.511752654	9.442943496	7.108524457	6.06608919	8.199672345	3.807354922	6.62935662	3.584962501	7.592457037	6.988684687	7.426264755	8.77478706	8.276124405	3.321928095	7.087462841	7.383704292
DSCAM	3.807354922	6.832890014	6.285402219	5.491853096	1.584962501	3.584962501	8.962896005	1.584962501	2	3	9.147204925	7.515699838	3.169925001	3	6.965784285	2	7.294620749	7.50779464	7.459431619	7.098032083	0	7.787902559	2.321928095	6.357552005	5.392317423	1.584962501	2.807354922	2.321928095	7.672425342	7.74819285	6.918863237	7.087462841	7.942514505	3	1	3.906890596	3.321928095	4.087462841	3.584962501	4.087462841	2	1	0	7.409390936	5.64385619	7.21916852	1	7.491853096	6.266786541
DTL	8.689997971	11.0721326	9.652844973	10.25384749	11.36029843	12.16081685	10.59525748	10.39767463	11.7477734	11.27204652	10.52747701	9.142107057	10.35424938	12.16804527	10.83762793	9.266786541	10.80735492	13.37476781	10.3376219	10.18363538	9.930737338	11.05256805	10.92703717	11.8753654	10.68650053	9.283088353	8.011227255	7.442943496	10.02928723	10.31741261	7.73470962	9.703903573	10.16867212	9.337621902	10.92555444	10.30606169	11.33315535	12.01332267	11.79116289	10.98441846	11.85525783	9.705632387	10.78217919	10.30263892	10.61470984	7.960001932	11.44708323	9.243173983	9.440869168
DUSP13	6.700439718	7.607330314	6.189824559	6.942514505	4.95419631	4.700439718	6.022367813	6.409390936	1	5.426264755	3.584962501	5.781359714	1	10.32867493	2.321928095	2.807354922	3.169925001	2.584962501	1	5.247927513	6.882643049	5.321928095	3.700439718	2.584962501	5.426264755	2	4	8.038918989	6.189824559	5.807354922	7.851749041	2.321928095	3.584962501	7.098032083	5.614709844	2.807354922	3.321928095	7.339850003	3.584962501	3.807354922	2.584962501	5.285402219	3.584962501	5.523561956	4.087462841	6.942514505	5.285402219	3.700439718	5.459431619
DUSP26	7.918863237	3.321928095	5.491853096	0	5.584962501	2.321928095	3.169925001	4.247927513	2.321928095	2	1.584962501	3.700439718	1.584962501	10.49485558	3.906890596	3.906890596	3.700439718	4.459431619	1.584962501	6.303780748	5.754887502	7.189824559	2.584962501	7.06608919	1.584962501	3.906890596	1.584962501	9.055282436	4.857980995	3.807354922	9.079484784	3.807354922	0	2.807354922	6.321928095	6.491853096	5.832890014	6.044394119	4.700439718	1.584962501	4.392317423	6.672425342	1	0	3.584962501	1	3.169925001	2	5.906890596
DUSP27	8.113742166	3.459431619	4.459431619	0	4.700439718	6.357552005	1.584962501	3.807354922	1	0	2	1	0	10.52454172	1	3	0	2.584962501	3	7.330916878	4.807354922	6	0	1	0	1.584962501	0	8.816983623	0	4.321928095	9.276124405	1	1	2.321928095	6.266786541	2	1.584962501	4.95419631	0	1	1.584962501	6.06608919	0	1	3.169925001	1	2	1	5.977279924
DUSP9	8.422064766	10.41679753	8.523561956	9.036173613	10.23002044	8.044394119	9.233619677	9.350939182	3.906890596	9.436711542	5.832890014	5.727920455	10.1711768	5.459431619	12.11569395	9.995767151	11.46964182	10.29001885	7.74819285	3.700439718	10.29462075	10.75905594	7.339850003	9.675957033	9.147204925	9.278449458	5.209453366	3	8.442943496	10.76818432	6.857980995	7.044394119	7.971543554	10.60177079	8.977279924	8.016808288	5.95419631	5.523561956	8.098032083	8.383704292	7.209453366	3.807354922	8.076815597	5.700439718	10.14082977	7.257387843	1	7.076815597	3.321928095
DYNAP	1.584962501	0	0	4.392317423	8.087462841	3.700439718	8.915879379	8.921840937	3.169925001	6.781359714	4.807354922	5.426264755	5.044394119	0	0	9.240791332	6.491853096	1	0	1.584962501	5.700439718	6.988684687	9.172427509	8.945443836	1	0	2	10.17242751	5.977279924	7.942514505	0	5.754887502	4.700439718	8.434628228	0	4.700439718	4.906890596	6.228818691	3.459431619	3.584962501	4.247927513	0	0	1	1	1.584962501	5.321928095	0	0
E2F7	6.882643049	11.09671515	9.271463028	10.09934781	10.63026713	11.21613956	9.945443836	9.278449458	11.41679753	9.818582177	10.3014962	8.741466986	9.214319121	12.38235383	10	8.417852515	8.703903573	10.97727992	8.936637939	9.440869168	8.164906927	10.14210706	11.033423	11.18177344	9.209453366	7.011227255	5.209453366	6.392317423	8.139551352	10.43567026	8.144658243	9.567956075	10.05256805	9.566054038	9.906890596	9.857980995	11.32249154	11.45840661	11.05256805	9.972979786	11.08878824	10.15481811	10.17242751	9.603626345	9.805743872	8.661778098	10.64565843	7.483815777	9.548821908
EDN3	2.321928095	2	0	0	0	2.321928095	0	0	0	0	0	2.584962501	0	5.129283017	2.321928095	2.321928095	0	2	1	3.459431619	3.906890596	3.584962501	2	10.09539702	1	0	0	4.95419631	3.459431619	0	3	1	0	0	2.321928095	1.584962501	0	2.584962501	3.321928095	0	3.321928095	4.807354922	0	1	0	0	2	0	0
EEF1A2	10.83841608	7.330916878	11.9248125	11.87382857	9.533329732	5.044394119	5.523561956	4.64385619	4.700439718	7.348728154	4.95419631	7.651051691	5.584962501	13.39070637	13.16081685	8.566054038	6.64385619	5.285402219	8.370687407	8.758223215	13.28337779	12.13057056	4.64385619	9.853309555	9.092757141	13.29390267	13.97602704	11.63026713	5.930737338	9.824958741	11.8837888	8.475733431	3.584962501	12.51668495	9.945443836	6.339850003	5.129283017	6.807354922	6.832890014	8.022367813	5.977279924	8.957102042	5.129283017	10.44604941	11.25620869	10.02236781	4	6.375039431	9.705632387
EHF	9.30833903	11.20823436	10.83683936	12.23361968	12.53308634	13.36522885	14.16199787	13.07146236	13.1792871	12.79400965	13.66378045	13.33580903	12.51298731	13.9309221	12.86321835	12.8864587	11.8181827	10.76071995	11.55218876	10.38046107	10.21310422	12.31967212	12.83308774	13.6588809	12.2632692	5.832890014	11.56271943	9.906890596	12.183015	12.45712433	11.49735289	13.89035929	12.20975796	13.60165474	8.511752654	12.46147945	13.62136509	10.32080055	14.0225412	11.90726625	13.34609815	11.08547246	10.56224242	11.86611979	10.31967212	11.15355203	13.03118426	10.21067134	12.50233458
ELF5	4.807354922	5.044394119	0	4.700439718	3.700439718	5.781359714	4.392317423	2.584962501	3.459431619	8.049848549	5.906890596	3.584962501	6.06608919	3.584962501	4.906890596	7.531381461	4.247927513	4	2.584962501	0	5.357552005	10.54303182	5.95419631	7.6794801	6	5.906890596	7.169925001	5.209453366	7.044394119	9.696967526	5.357552005	8.082149041	3.807354922	10.59525748	8.129283017	7.882643049	3.700439718	8.294620749	9.980139578	1	5.882643049	7.930737338	7.965784285	0	0	8.554588852	4.906890596	0	8.330916878
EME1	7.64385619	9.226412193	7.129283017	8.005624549	7.918863237	10.90237511	7.46760555	8.46760555	9.126704473	9.005624549	7.348728154	6.339850003	7.672425342	9.13442632	8.794415866	7.523561956	7.942514505	9.224001674	7.787902559	8.21916852	6.686500527	8.894817763	8.599912842	9.47370575	7.761551232	7.651051691	4.906890596	5.584962501	8.503825738	8.832890014	6.882643049	8.434628228	7.46760555	8.73809226	8.479780264	9.063395081	8.804131021	8.930737338	9.364134655	8.154818109	8.936637939	7.77478706	8.86727874	7.851749041	8.011227255	7.098032083	9.620219826	7.098032083	7.787902559
EMP1	12.95510498	13.12395971	12.54133866	13.07380685	13.61850022	15.12367686	15.56203369	15.52098692	12.93258387	14.1049263	14.71306426	16.33539035	14.44164739	13.12751076	14.06044263	14.00930378	13.87977468	13.39204904	11.94471206	11.6794801	11.90388185	12.52698821	15.00140819	15.25576626	13.08829136	12.16741815	11.22158712	14.12371727	13.70043972	13.92063199	14.65026643	14.45609769	14.82937589	14.68715694	14.43716687	15.44456199	13.59665567	14.68266546	11.56176526	14.38902628	13.63832277	13.92388455	13.35080109	13.34928123	11.75321675	13.14752294	14.4802222	13.01436924	13.71521128
EMX1	1.584962501	9.503825738	3	6.491853096	7.523561956	8.962896005	2.584962501	4.64385619	5.523561956	3.700439718	4.523561956	2	3.321928095	6.06608919	6.686500527	7.294620749	6.108524457	7.988684687	3.807354922	1.584962501	4.459431619	7.741466986	2.321928095	7.982993575	3.459431619	5.672425342	4.807354922	2.807354922	5	7.108524457	4.700439718	6.321928095	5.906890596	7.321928095	3.459431619	4	7.209453366	5.247927513	10.98797452	4.584962501	6.087462841	4.087462841	2.807354922	4.857980995	3.459431619	5.426264755	1	4.459431619	3.906890596
EN1	8.252665432	6.614709844	3.807354922	8.717676423	8.303780748	6.392317423	8.654636029	7.321928095	7.139551352	1.584962501	7.924812504	9.087462841	8.475733431	8.531381461	9.257387843	0	7.700439718	6.044394119	9.501837185	8.033423002	9.964340868	5.321928095	4.523561956	6.807354922	9.370687407	9.599912842	6.686500527	6.64385619	7.73470962	9.702172685	7.392317423	2.807354922	8.426264755	2	7.285402219	8.426264755	6.375039431	7.832890014	11.01611184	8.54303182	8.118941073	9.231221181	8.703903573	9.77807713	7.977279924	4.523561956	1	8.022367813	7.592457037
EN2	5.930737338	4.459431619	4.754887502	4.392317423	6.022367813	7.851749041	7.159871337	7.238404739	8.209453366	8.562242424	6.409390936	6.108524457	7.076815597	7.672425342	7.882643049	5.906890596	6.14974712	9.21916852	7.118941073	6.714245518	1	3.169925001	6.06608919	7.95419631	7.727920455	9.636624621	4.700439718	5	6.044394119	8.388017285	5.321928095	0	8.098032083	5.95419631	3.700439718	6.06608919	9.199672345	4.700439718	11.17866485	5.614709844	8.791162889	4.64385619	7.584962501	5.392317423	7.988684687	1	2.584962501	7.392317423	7.129283017
ENDOU	3.584962501	5.754887502	4.523561956	6.50779464	7.139551352	4	7.033423002	8.475733431	4.584962501	7.303780748	9.002815016	10.54978467	6.108524457	3.906890596	6.14974712	7.62935662	6.169925001	4.087462841	7.523561956	6.658211483	6.14974712	7.894817763	9.221587121	10.14593215	10.46250227	4.857980995	9.400879436	9.845490051	10.58683979	6.475733431	9.226412193	6.906890596	6.044394119	9.09011242	2.584962501	8.816983623	4	7.741466986	5	6.285402219	2.807354922	5.882643049	7.721099189	3.459431619	3.321928095	9.842350343	4	6.714245518	12.28019079
ENO2	11.04984855	11.18858885	11.32136443	13.01506653	11.41468524	12.45917544	8.396604781	9.607330314	11.90651484	9.992938336	9.041659152	12.01471793	8.523561956	12.86747181	13.36536557	11.57080444	9.103287808	14.11080953	9.821773982	10.37068741	10.99576715	11.79887677	11.53186878	12.49585503	11.90237511	11.32530546	12.33315535	7.918863237	8.960001932	9.379378367	13.09209642	10.84705735	10.09143539	10.68650053	11.53818893	10.63208641	11.39446269	12.75530489	12.51865316	11.34651373	12.32164629	9.970105891	11.17242751	13.05494342	11.41890673	10.71510401	11.63390341	9.337621902	11.02859678
ENO3	10.26561505	7.409390936	8.294620749	7.392317423	7.011227255	8.8008999	6	6.584962501	6.285402219	5.672425342	5.247927513	5.95419631	5.285402219	13.40074604	7.826548487	7.851749041	6.554588852	9.415741768	5.459431619	9.01402047	9.30833903	8.700439718	7.426264755	7.971543554	5.459431619	8.375039431	5.169925001	11.89216331	6.228818691	7.228818691	10.60640521	6.357552005	7.383704292	6.539158811	9.113742166	7.672425342	7.864186145	8.727920455	7.754887502	5.807354922	7.651051691	8.422064766	7.366322214	7.303780748	7.294620749	6.06608919	8.21916852	6.169925001	8.326429487
ENPP3	2	2	2	2.321928095	4.247927513	5.247927513	4.754887502	4.247927513	4.247927513	4.64385619	3.321928095	3.169925001	4.584962501	5.169925001	1.584962501	3.807354922	4.857980995	4.459431619	4.700439718	1	2.807354922	3	3.459431619	6.044394119	1	0	2.807354922	4.523561956	4.392317423	1.584962501	3	7.839203788	3.459431619	1	1.584962501	5.209453366	7.8008999	4.584962501	5.491853096	2.321928095	4	4.169925001	3.169925001	3.906890596	1	2	3.459431619	3.584962501	3.321928095
ENPP4	6.857980995	6.754887502	6.50779464	7.238404739	9.753216749	7.033423002	7.965784285	7.238404739	10.88417052	6.189824559	7.169925001	8.442943496	6.392317423	10.97369737	6.807354922	8.62935662	6.845490051	9.226412193	4.906890596	6.022367813	8.569855608	8.108524457	6.491853096	9.970105891	6.50779464	4.584962501	3.321928095	6.686500527	6.409390936	4.906890596	8.885696373	9.700439718	5.754887502	4.906890596	7.022367813	8.927777962	11.3553511	5.209453366	10.07815081	9.73978061	8.098032083	8.400879436	3.584962501	5.209453366	8.442943496	4.321928095	5.169925001	5.321928095	4.95419631
EPB41L4A	7.159871337	4.64385619	6.686500527	5.247927513	8.988684687	9.194756854	8.885696373	9.126704473	10.59245704	9.228818691	8.95419631	7.294620749	6.882643049	10.41996018	7.741466986	9.902375114	8.022367813	9.357552005	5.857980995	5.209453366	4.906890596	8.45532722	8.696967526	10.05528244	6.189824559	4.584962501	2	6.539158811	7.64385619	8.968666793	6.169925001	9.30833903	6.022367813	9.317412614	8.654636029	8.668884984	10.12153352	6.14974712	10.25502857	9.036173613	10.11374217	7.820178962	6.906890596	6.442943496	5.044394119	5.807354922	9.283088353	4.700439718	5.426264755
EPHB2	11.7368247	10.08347933	10.26678654	10.75154406	12.34872815	11.19229281	10.85953479	8.573647187	10.37829486	12.00982862	11.68474862	10.42416629	9.383704292	11.90914305	13.37164053	8.076815597	8.906890596	11.033423	10.50481899	11.39874369	11.48230378	10.20579325	6.321928095	11.84274318	9.503825738	8.721099189	10.26209485	9.245552706	11.48784003	8.903881846	11.98299357	10.8917837	9.984418459	11.41679753	10.44397954	11.59851781	10.04712391	8.581200582	11.3392933	10.67330908	10.64835758	12.12185725	8.426264755	11.71896091	9.826548487	9.726218159	6.714245518	8.614709844	10.43983088
EPHX3	8.366322214	7.228818691	3	6.930737338	10.42101286	9.385862401	4	8.654636029	10.15228484	10.49984589	9.37286506	8.573647187	5.044394119	11.08081753	6.906890596	11.69217958	7.768184325	9.074141463	6.714245518	5.129283017	11.10131915	10.79441587	10.28424575	9.990103964	11.99364606	6.228818691	5.807354922	9.707359132	11.29232163	11.84313591	6.781359714	9.247927513	4	11.39981196	5.169925001	10.09407769	10.67860014	10.81618368	11.28598011	7.693486958	11.35259523	8.124121312	7.820178962	7.781359714	3.321928095	12.85700903	10.25620869	3.321928095	4.087462841
EPO	3.169925001	8.980139578	4.392317423	4.459431619	4.459431619	7.199672345	5.491853096	1.584962501	1	7.599912842	2.584962501	3.906890596	3.700439718	2.321928095	6.108524457	4.754887502	3.584962501	3	5.129283017	4.807354922	3.700439718	6.672425342	3.584962501	2	4.857980995	3.807354922	3.321928095	4.523561956	4.95419631	8.092757141	4.64385619	1	4.392317423	6.108524457	4.087462841	2	3.584962501	6.906890596	1	3.906890596	3.459431619	4.906890596	2	4.807354922	4.807354922	6.523561956	2.807354922	2	6.285402219
EPSTI1	11.58543205	11.56795608	11.01052811	8.129283017	12.55194853	10.80493767	11.92555444	12.76756377	9.523561956	10.85174904	13.76621831	11.26620091	11.70951466	12.15608308	12.50457074	8.700439718	11.24198315	11.57742883	11.44966454	11.99258434	9.177419538	10.32305476	10.48280796	11.68868742	9.390168956	7.807354922	7.651051691	10.80654962	12.19229281	10.34540525	10.05392588	10.66711154	12.50258321	11.14911199	9.5980525	10.58871464	10.15608308	10.64655871	11.8560364	7.539158811	9.68474862	9.154818109	4.906890596	10.00982862	9.529430554	10.81057163	12.54375685	12.13121391	11.39874369
ERBB4	4.700439718	3	2.321928095	0	4.392317423	4.64385619	0	0	0	4.807354922	1.584962501	1	1	6.266786541	2.321928095	3.906890596	2.321928095	3.459431619	1.584962501	3.321928095	1	5.044394119	4.857980995	6.930737338	2	2	2	4.321928095	0	3.584962501	4.392317423	6.539158811	0	1.584962501	1.584962501	3.906890596	3.584962501	4	0	3.169925001	3.459431619	6.189824559	2.584962501	1.584962501	1	1	3.321928095	2.584962501	2.584962501
ESM1	7.339850003	9.147204925	8.816983623	8.303780748	7.584962501	9.436711542	8.836050355	7.62935662	8.357552005	8.968666793	6.475733431	9.618385502	8.055282436	7.577428828	8.791162889	9.016808288	7.693486958	10.34651373	8.339850003	7.622051819	8.73470962	7.400879436	7.21916852	11.27844946	10.23959853	8.523561956	8.915879379	4.95419631	7.459431619	6.977279924	11.84313591	8.30833903	8.375039431	5.209453366	9.865733271	8.442943496	7.930737338	7.672425342	8.84862294	9.350939182	8.405141463	7.64385619	7.562242424	9.228818691	6.845490051	8.797661526	8.588714636	8.77807713	7.794415866
ESRRG	3.906890596	2	2.807354922	0	1	5.523561956	1.584962501	0	3.321928095	5.459431619	1.584962501	2.321928095	0	7.238404739	4.247927513	3.459431619	2.321928095	8.531381461	1.584962501	2.321928095	2.584962501	5.087462841	3.906890596	6.882643049	2.321928095	2.807354922	2	4.95419631	1.584962501	3	4.807354922	7.169925001	1	2.584962501	1	5.209453366	3.906890596	5.321928095	4.857980995	5.321928095	4.754887502	5.285402219	4.807354922	0	1	2.584962501	4.64385619	3	2.321928095
ETNPPL	0	3	0	1	1.584962501	1.584962501	0	0	1	0	0	0	0	3.700439718	1	0	0	4.392317423	1	1	0	6.087462841	1	4.857980995	1.584962501	0	0	1	0	2	1.584962501	0	0	1	0	1	2.584962501	3	2.584962501	0	2.584962501	0	0	0	0	1	0	0	0
EXO1	8.28077077	10.84235034	9.477758266	9.310612782	9.977279924	11.21856324	9.799281622	10.53624722	10.4429435	10.44914865	9.616548844	8.303780748	9.847057346	10.84077792	9.990103964	8.813781191	9.539158811	12.41230521	10.06069593	9.622051819	8.554588852	10.54303182	10.64565843	11.78176951	9.579315938	8.577428828	7.392317423	6.727920455	9.108524457	9.970105891	7.266786541	9.100662339	9.469641817	9.245552706	10.55650605	9.818582177	10.06339508	9.994353437	10.39553414	10.18363538	10.74651432	8.826548487	10.6411486	9.719388821	10.29347165	7.930737338	10.74903138	8.682994584	8.442943496
EXTL1	3.700439718	3.169925001	2.584962501	0	3.459431619	6.50779464	1.584962501	3.321928095	1.584962501	2.584962501	1.584962501	1	1.584962501	7.906890596	4.087462841	1	3.169925001	2.807354922	2.584962501	2	4.584962501	5	1	4.321928095	2.807354922	3.807354922	1.584962501	4.807354922	3	2.321928095	4.95419631	2.321928095	1.584962501	2.321928095	3.700439718	2.807354922	3.807354922	4.169925001	1	1.584962501	3.584962501	5.672425342	1.584962501	2	4.247927513	2.321928095	1	3	2.321928095
EYA1	5.857980995	6.794415866	3.169925001	3.584962501	8.891783703	8.751544059	4.169925001	4.459431619	3.906890596	4.247927513	3.321928095	2.807354922	2.584962501	6.614709844	8.233619677	3.906890596	3.321928095	8.906890596	3	3.459431619	5.169925001	6.375039431	7.06608919	10.15355203	3	2.321928095	1	5.285402219	3.807354922	3.700439718	5.321928095	8.290018847	1	2.321928095	4.857980995	5	3	4.700439718	4.459431619	7.523561956	3.321928095	6.727920455	7.906890596	4.95419631	6.303780748	2.584962501	1	2.321928095	3.807354922
EYA2	8.271463028	6.882643049	5.523561956	5.247927513	11.18053081	11.5574637	6.754887502	6.87036472	12.20945337	10.68650053	9.77807713	8.092757141	5.169925001	12.49610478	12.26678654	10.60362635	9.139551352	11.56271943	6.686500527	4.247927513	11.11048331	7.011227255	10.94617524	13.35052487	7.118941073	10.95855272	4.087462841	8.588714636	10.57648435	4.95419631	8.727920455	11.51076417	5.930737338	5.857980995	9.228818691	9.614709844	12.42259043	5.857980995	13.69653291	9.292321633	12.79745889	9.781359714	5.129283017	8.672425342	8.503825738	5	12.3278333	5.129283017	6
F2RL2	10.86573327	10.09803208	6.129283017	7.761551232	7.599912842	11.31004468	10.37937837	9.749869427	8.636624621	9.533329732	9.485829309	10.13955135	7.554588852	10.41785251	5.357552005	8.17990909	9.238404739	11.59292416	9.339850003	8.06608919	8.985841937	8.204571144	5.832890014	9.226412193	8.810571635	8.076815597	6.022367813	9.620219826	8.703903573	8.335390355	11.09341756	7.303780748	5.906890596	7.491853096	8.558420713	6.599912842	4.700439718	8.339850003	8.45532722	6.266786541	9.063395081	10.25148241	7.257387843	8.049848549	8.159871337	9.14974712	7.06608919	7.592457037	7.366322214
FABP7	4.169925001	5.129283017	1	2.321928095	1.584962501	5.459431619	2.807354922	4.247927513	3.321928095	2	0	0	1.584962501	3.700439718	1	2.584962501	2	3.169925001	2.584962501	1	3.906890596	6.794415866	0	5.392317423	2.807354922	1	1	4.754887502	3.807354922	4.906890596	1	3	0	3.584962501	2.584962501	3.584962501	1.584962501	5.044394119	0	2	3.459431619	5.169925001	6.339850003	3.700439718	2.584962501	0	4.247927513	1	0
FADS1	11.06676193	11.0409746	12.50556348	9.375039431	12.74294095	12.99982388	10.52747701	10.82177398	12.8004955	12.42074976	9.86727874	11.10263189	11.02721489	12.34955769	12.65172443	11.17741954	11.91737208	12.59688857	10.48784003	10.08746284	10.43879185	11.96830679	12.16898544	13.05001867	9.426264755	9.531381461	8.204571144	8.535275377	9.64385619	10.42416629	11.31344994	9.579315938	8.62935662	11.68474862	11.97226185	11.28308835	11.65776504	9.73978061	14.13290131	10.98370619	12.94891471	10.34762137	12.80574387	11.40301202	12.48028532	9.283088353	9.659995892	9.052568051	7.77478706
FADS3	11.89330153	10.27029533	13.04336911	11.09605624	10.67860014	10.30833903	10.22761594	12.02686921	10.10983065	9.592457037	9.355351096	9.736401931	10.07146236	10.41996018	13.65899243	12.98281537	12.58754314	11.14720492	11.42469119	10.62844554	9.603626345	11.10983065	8.930737338	10.28540222	9.975847968	11.10656294	9.036173613	8.900866808	11.07881795	11.03891899	12.03823313	11.12476754	10.78545247	10.27029533	9.943979914	10.58120058	9.891783703	8.459431619	9.632995197	9.479780264	9.409390936	9.569855608	9.074141463	10.87728413	13.04268537	9.792790294	8.573647187	9.541096615	9.649256178
FAIM2	5.426264755	4.321928095	2.321928095	3	4.459431619	6.977279924	4.906890596	6.491853096	4.906890596	5.930737338	6.14974712	2.584962501	5.614709844	6.672425342	3.459431619	5.087462841	6.62935662	5.584962501	4.906890596	2	4.754887502	9.192292814	5	5.209453366	4.700439718	3.321928095	4.392317423	4.459431619	2	6.14974712	5.044394119	5.727920455	5.832890014	3.169925001	3.700439718	8.011227255	5.672425342	4	5.930737338	2	4.807354922	6.781359714	2.807354922	2	2.321928095	7.044394119	5.459431619	3.321928095	4.64385619
FAM107A	5.169925001	5.554588852	3	3.906890596	5.426264755	7.228818691	7.707359132	8.312882955	7.894817763	7.17990909	8.392317423	5.426264755	8.21916852	9.044394119	4.087462841	6.781359714	6.832890014	8.566054038	5.426264755	5.491853096	4.906890596	10.09275714	7.491853096	7.554588852	6.06608919	5.459431619	3.169925001	6.906890596	6.754887502	5.754887502	5.426264755	7.982993575	4.087462841	5.554588852	6.807354922	9.627533884	6.442943496	4.754887502	8.103287808	5.523561956	5.700439718	8.897845456	4.087462841	5.209453366	3.906890596	5.426264755	6.375039431	5.977279924	3.459431619
FAM149A	6.754887502	5.491853096	4.523561956	4.700439718	7.864186145	6.741466986	4.700439718	9.722807531	6.988684687	5.321928095	6.584962501	5.044394119	2.807354922	8.344295908	6.965784285	4.906890596	6.022367813	8.707359132	4.087462841	4.906890596	6.700439718	5.459431619	4.95419631	9.636624621	5.169925001	3.459431619	2.807354922	5.357552005	7.022367813	3.169925001	4.857980995	7.199672345	6.285402219	4.247927513	4.247927513	7.14974712	7.294620749	4.087462841	8.184875343	4.459431619	8.816983623	6.754887502	6.569855608	4.247927513	7.599912842	3	7.988684687	3.807354922	2.321928095
FAM180B	3	0	0	0	1	3.459431619	0	0	2.584962501	1	1.584962501	0	1	4.523561956	1	1	0	1	0	0	2	1.584962501	0	1.584962501	0	1.584962501	0	2.807354922	1.584962501	0	2	0	0	1.584962501	1.584962501	3	1.584962501	3.700439718	2.584962501	1	3	2.807354922	0	0	0	1	2	0	1
FAM189A2	7.357552005	5	4.247927513	3.906890596	6.686500527	6.965784285	7.8008999	8.30833903	10.3586512	6.189824559	6.108524457	6.62935662	4.459431619	10.31854281	6.409390936	6	5.129283017	8.854868383	3	5.459431619	5.977279924	7.942514505	6.845490051	8.64385619	6.584962501	5.64385619	3	7.686500527	7.636624621	4.321928095	7.554588852	8.199672345	2.321928095	4.087462841	4.64385619	6.554588852	8.174925683	5.906890596	11.09737377	3.906890596	10.56700537	7.238404739	5.672425342	2.321928095	5.285402219	3.169925001	4.169925001	5.209453366	4.95419631
FAM3B	4.807354922	2	2	5.357552005	8.233619677	11.23541594	3.807354922	7.912889336	11.94580958	7.50779464	8.139551352	3.169925001	2.321928095	11.84588203	3.321928095	12.26649376	7.864186145	8.700439718	3.700439718	2.807354922	6.108524457	7.392317423	10.10721708	10.86573327	6.247927513	7.721099189	3.807354922	8.569855608	8.361943774	7.54689446	3.321928095	11.36139553	2.807354922	11.4807902	5.727920455	9.523561956	11.48984796	6.426264755	12.26678654	4.459431619	12.07045642	10.19229281	5.672425342	1.584962501	1	2.321928095	11.86920825	2.807354922	2
FAM3D	5.727920455	5.169925001	3.906890596	7.54689446	7.714245518	5.727920455	9.419960178	9	9.019590728	10.22400167	9.319672121	8.668884984	5.807354922	6.339850003	6.022367813	10.93516505	9.11113567	6.209453366	6.882643049	2	8.164906927	9.779719355	9.481799432	9.818582177	10.55074679	7.087462841	9.731319031	8.523561956	10.00982862	8	5.700439718	13.12622048	8.285402219	11.83999107	5.044394119	10.75321675	6.108524457	6.169925001	6.584962501	7	7.794415866	11.62707784	10.53527538	2.321928095	2.321928095	7.06608919	10.57080444	3.321928095	8.113742166
FAP	11.84156435	12.53040634	11.66844183	9.442943496	9.259743264	12.36139553	10.71938882	9.20701432	7.375039431	8.665335917	9.618385502	11.87958325	9.672425342	10.6329952	12.06238349	7.622051819	9.063395081	11.71037597	9.620219826	10.64655871	8.379378367	8.997179481	7.64385619	8.945443836	9.544964433	7.87036472	6.781359714	8.988684687	9.93516505	8.668884984	13.01576349	10.47065887	10.03066714	7.17990909	11.23780747	9.103287808	9.292321633	8.214319121	7.159871337	8.312882955	9.695228292	11.38640142	6.569855608	12.01959073	10.67330908	8.948367232	5.614709844	11.1221809	8.6794801
FBN2	10.01402047	8.836050355	9.74819285	6.918863237	9.59058705	11.01680829	8.897845456	8.21916852	11.70735913	7.189824559	10.05528244	10.74567432	9.581200582	9.571752644	11.04302728	5.459431619	9.900866808	11.47015044	8.271463028	11.16490693	7.247927513	11.24257869	11.92518352	12.28944258	8.087462841	6.62935662	6.988684687	6.189824559	7.839203788	10.33203655	8.027905997	10.86263736	10.09011242	6.554588852	14.43195458	10.18239435	7.321928095	6.95419631	8.422064766	11.65821148	6.539158811	8.741466986	13.34290803	10.19352536	7.312882955	8.082149041	7.77478706	11.16113188	7.54689446
FBP2	2.321928095	6.087462841	2	2.807354922	3.169925001	5.459431619	3.169925001	3.700439718	3.807354922	4.392317423	0	0	1.584962501	8.233619677	5.209453366	2.321928095	1.584962501	4.95419631	1	2.321928095	2.584962501	4	3	4.459431619	3	1.584962501	1	5.459431619	2.321928095	4.95419631	3.807354922	2.321928095	1.584962501	4.700439718	4.584962501	2.584962501	5.247927513	2.807354922	5.672425342	3.807354922	4.700439718	2.807354922	3	1.584962501	4	2.321928095	1.584962501	0	2.321928095
FBXO40	1.584962501	1.584962501	0	0	1.584962501	3	1	2.807354922	2.584962501	0	0	0	1.584962501	10.20089861	0	1	1.584962501	3.169925001	1	3.169925001	1	2	0	0	1.584962501	0	2	5.977279924	0	2	2.584962501	1	0	0	2.807354922	2.584962501	4.459431619	4.64385619	0	1	1	4.459431619	2	2	1	0	2.321928095	1.584962501	5.584962501
FCER1A	7.312882955	7.523561956	7.285402219	7.189824559	9.77148947	9.987264012	7.044394119	7.672425342	7.761551232	6.14974712	7.857980995	7.209453366	5.781359714	8.294620749	5.357552005	4.700439718	9.033423002	5	4.523561956	4.64385619	6.129283017	5	6.266786541	7.781359714	5	4.459431619	3.700439718	8.417852515	5.169925001	4.321928095	6.228818691	5.584962501	3.459431619	5.392317423	2.807354922	6.459431619	7.74819285	9.693486958	9.573647187	2.584962501	9.038918989	8.28077077	3.169925001	8.366322214	3	5.491853096	4	5.392317423	2.807354922
FDCSP	7.426264755	6.672425342	3.584962501	4.523561956	9.991521846	7.209453366	2	17.52957544	15.80345006	9.294620749	2	5.754887502	2.584962501	11.72067179	3.584962501	10.94836723	8.475733431	18.18562558	7.577428828	1.584962501	7.108524457	9.579315938	11.82972274	16.84044602	7.055282436	4.321928095	4.584962501	6.781359714	9.672425342	2	3.169925001	12.60408986	3.169925001	5.285402219	1	13.15022328	9.603626345	2.321928095	11.91176647	4.64385619	12.64565843	9.154818109	1.584962501	5.930737338	2.807354922	3.321928095	9.187352073	3.584962501	1
FGF10	2	1.584962501	2.584962501	0	2.321928095	10.78217919	4.392317423	2.807354922	3	5.781359714	3.700439718	1	4.459431619	6.022367813	0	3.906890596	3.459431619	3.807354922	0	0	2	0	3.169925001	7.375039431	1	1.584962501	0	3.807354922	2.321928095	2.584962501	2.584962501	3.321928095	0	2.321928095	3.807354922	6.392317423	3.807354922	1.584962501	1.584962501	0	4.95419631	5.285402219	1.584962501	0	1	2	1	2	0
FGF7	6.022367813	8.038918989	8.632995197	3.459431619	5.523561956	6.375039431	7.238404739	6.375039431	3.906890596	7.033423002	5.523561956	4.392317423	7.475733431	8.794415866	3.321928095	6.228818691	6.845490051	9.103287808	4.584962501	5.906890596	6.409390936	5.700439718	7.54689446	6.741466986	4.459431619	6.942514505	0	7.139551352	5.95419631	5.727920455	6.426264755	5.832890014	6.392317423	4.321928095	8.73809226	10.99929539	7.665335917	4.95419631	4.247927513	4.523561956	6.686500527	9.177419538	3.169925001	6.50779464	5.285402219	6.459431619	5.285402219	6.321928095	5.169925001
FHL1	11.85564717	10.51274046	10.43983088	10.22520744	9.991521846	11.28308835	12.83110928	12.90369359	12.50481899	11.56510208	10.09934781	10.34207467	10.08480839	15.19533376	13.09308739	7.960001932	9.259743264	10.00140819	9.4325419	11.55698496	9.233619677	11.73851453	8.422064766	11.62753388	7.894817763	8.46760555	5.754887502	13.27321281	9.121533517	8.948367232	13.20579325	9.131856961	12.71467483	8.228818691	11.48331196	11.15860969	9.668884984	10.906139	11.13442632	8.299208018	9.076815597	11.00772811	11.09605624	9.784634846	11.23122118	7.622051819	8.665335917	8.73470962	11.5512276
FIBCD1	7.592457037	11.07146236	8.894817763	7.475733431	8.577428828	7.247927513	4.95419631	4.321928095	3.459431619	10.80574387	2.584962501	8.06608919	3.459431619	3.906890596	8.228818691	13.28857774	5.523561956	6.965784285	6.247927513	2.321928095	9.972979786	12.31938988	5.523561956	5.426264755	4.169925001	5.672425342	3.321928095	2	8	9.306061689	6.06608919	5.392317423	4.700439718	11.40673648	5.614709844	2.807354922	4	5.459431619	2.584962501	3.584962501	3.906890596	11.11504365	3.321928095	4.392317423	5.882643049	10.48683502	3.169925001	5.087462841	3.807354922
FITM1	6.672425342	4	4.754887502	2.807354922	4.392317423	4.523561956	2	3.169925001	3.584962501	3.169925001	3.700439718	3.807354922	3.584962501	8.768184325	4.247927513	3.169925001	4.754887502	4	3	3.700439718	4.754887502	4.95419631	4.459431619	3.700439718	3.700439718	4.906890596	3.584962501	8.044394119	4.64385619	3.459431619	8.082149041	4.087462841	3.321928095	4.087462841	4.247927513	4.700439718	5.129283017	5.672425342	3.807354922	2.807354922	4.64385619	5.087462841	3.321928095	4.169925001	3.321928095	3.321928095	5.209453366	3	4.247927513
FKBP10	13.93470446	14.27670602	12.32220984	9.987264012	12.93884446	13.32713156	11.52061868	11.57175264	10.25738784	13.91886324	10.09671515	13.28612454	10.36632221	11.62388149	14.73407449	11.4918531	11.36796071	13.67904019	12.61332905	10.01402047	14.58877319	12.75154406	8.479780264	12.59105477	11.04028972	13.64058388	9.01402047	9.622051819	11.52258153	12.58167136	13.32094154	10.033423	10.40726776	13.11455573	13.73523868	12.95419631	10.44708323	9.250298418	12.66066448	9.129283017	12.82952455	12.53746109	8.810571635	13.07380685	13.29433356	12.77148947	10.29001885	11.73174329	8.854868383
FKSG48	7	5	3.459431619	3.906890596	5.554588852	7.321928095	5.044394119	3.906890596	6.781359714	5.357552005	4.523561956	5.977279924	5.64385619	7.14974712	6.672425342	6.965784285	4.584962501	5.523561956	5.807354922	4.523561956	9.28077077	4.169925001	4.906890596	5.357552005	5.930737338	5.906890596	6.129283017	5.087462841	5.426264755	5.426264755	5.491853096	5.807354922	5.169925001	5.700439718	3	4.247927513	5.781359714	6.108524457	8.515699838	4.807354922	7.988684687	5.807354922	2	7.118941073	5.129283017	3.459431619	4.754887502	4.754887502	5.523561956
FKSG52	2.321928095	3.321928095	0	1.584962501	1	4.321928095	3.459431619	2.807354922	1	2	1.584962501	2.321928095	2	1	2	3.807354922	1.584962501	2	3.459431619	2.584962501	5.392317423	2.321928095	2.807354922	1.584962501	2.321928095	4.169925001	3	2.321928095	1.584962501	3.459431619	2	2.584962501	2	3.459431619	2.321928095	1	1	3.169925001	1	3.700439718	1	1.584962501	2.321928095	4.087462841	2.321928095	4.087462841	3.807354922	3.169925001	2.321928095
FMO2	6.285402219	5.321928095	3.807354922	7.832890014	13.05646837	9.095397023	8.6794801	8.348728154	10.74230944	8.144658243	6.321928095	9.324180547	12.14529533	9.859534786	3.700439718	11.05596023	10.32080055	7.584962501	5.087462841	5.64385619	7.912889336	8.335390355	10.28771238	10.97799537	6.714245518	3	4.321928095	10.73470962	7.523561956	3.321928095	8.14974712	13.32685077	4	8.864186145	6.266786541	11.0721326	8.826548487	7.651051691	6.672425342	7.658211483	7.857980995	9.216745858	2.584962501	3.459431619	5.129283017	6.857980995	6.977279924	5	6
FN1	17.6306724	17.95925486	16.31394587	14.70130646	15.07785884	18.09102209	15.53153376	14.75832733	13.6024669	14.22120948	17.00639183	18.70543327	14.39981196	17.53611059	21.47536137	12.73195537	14.37361287	17.61619703	16.27805011	18.38881193	16.03679607	15.2933998	11.80815977	14.94246869	14.84210477	13.79715487	11.52454172	13.67749943	15.28033581	12.69675024	19.31175718	13.44824539	14.65597786	11.05528244	18.08100485	14.63447075	16.00960996	12.43775207	15.49984589	12.55865987	15.98895091	17.45044609	11.45224124	18.30489494	16.06869432	14.14457859	12.546171	16.37303505	14.46505617
FNDC1	10.96000193	10.05663772	8.710806434	6.475733431	10.00702727	11.94727165	11.16113188	10.12541347	8.791162889	11.06137119	9.342074668	10.19229281	10.24911345	11.71896091	10.05663772	9.77478706	9.599912842	13.91587938	8.980139578	7.06608919	10.81778312	8.098032083	8.016808288	8.997179481	9.961449694	9.933690655	5.129283017	8.527477006	8.832890014	9.48984796	10.89860139	7.781359714	9.192292814	7.247927513	12.0115767	9.873444113	9.915879379	6.357552005	7.426264755	7.189824559	10.30492167	11.50034397	6.189824559	11.11569395	8.744833838	9.761551232	6.303780748	9.712527	6.584962501
FNDC5	6.87036472	8.30833903	5.554588852	2.321928095	4.807354922	7.14974712	3.700439718	4.807354922	3.807354922	8.77478706	0	4.087462841	3.584962501	9.843921051	5.832890014	8.592457037	3.459431619	3.906890596	3.807354922	4	7.960001932	5.491853096	5.906890596	6.409390936	4	6.768184325	1.584962501	7.033423002	4.459431619	6.820178962	7.033423002	3.459431619	1.584962501	5.554588852	4.64385619	3.906890596	4.321928095	4.321928095	6.266786541	5.247927513	4.754887502	6.285402219	3.584962501	3.807354922	5.129283017	4.523561956	5.169925001	2.807354922	3.584962501
FOLR1	7.54689446	5.357552005	6	0	4	2.321928095	1.584962501	7	2	9.407267764	3	3.321928095	3.169925001	4.754887502	10.85486838	8.596189756	3.906890596	5.672425342	3.807354922	3.169925001	6.475733431	7.276124405	5.044394119	2.807354922	0	4.169925001	4.321928095	3	6.942514505	3.700439718	6.794415866	9.571752644	1.584962501	7.475733431	3	4.087462841	2.321928095	4.906890596	2.807354922	4.906890596	4.584962501	9.658211483	3	2.321928095	7.033423002	4.247927513	5.554588852	2.807354922	5
FOLR3	6.539158811	6.022367813	10.88111396	4.807354922	2.321928095	3.169925001	6.554588852	5.209453366	0	6.209453366	6.475733431	7.400879436	8.28077077	2.807354922	8.535275377	7.584962501	5.64385619	8.924812504	9.677719642	6	3.584962501	5.169925001	7.845490051	2.584962501	3.321928095	5	5.044394119	8.06608919	4.392317423	5.044394119	8.011227255	9.278449458	7.693486958	5.357552005	3.169925001	4	2.321928095	3.169925001	2	4.584962501	3	10.06877828	2	8.027905997	6.781359714	5.754887502	3	6.988684687	7.129283017
FOXA1	3.584962501	8.159871337	8.092757141	5.392317423	9.972979786	11.14784089	6.62935662	6.686500527	12.51840728	10.34651373	8.491853096	5.357552005	6.539158811	12.70584834	8	11.46096776	7.636624621	10.96072599	5.584962501	3.584962501	8.721099189	9.283088353	10.09934781	11.05663772	5.129283017	6.539158811	3.700439718	6.672425342	6.614709844	7.948367232	4.087462841	11.54206454	6.845490051	9.199672345	10.21431912	9.840777924	11.68431031	3.807354922	11.62662165	9.54689446	11.60779264	9.011227255	7.714245518	6.686500527	6.95419631	5.247927513	10.78790256	6.14974712	4.087462841
FOXD1	8.839203788	8.06608919	9.216745858	8.918863237	9.038918989	8.209453366	8.761551232	8.918863237	8.413627929	4.584962501	8.820178962	10.2467406	8.647458426	8.290018847	10.08613623	7.169925001	6.658211483	7.330916878	8.997179481	8.396604781	8.224001674	6.87036472	7.787902559	9.560332834	6.820178962	7.982993575	8.527477006	6.426264755	8.592457037	7.159871337	9.169925001	8.876516947	10.05120894	7.076815597	7.826548487	9.172427509	7.754887502	9.211888295	7.592457037	8.438791853	8.707359132	7.658211483	8.495855027	10.19352536	9.59058705	5.930737338	8.791162889	9.266786541	8.285402219
FOXD2	6.459431619	5.977279924	5.087462841	6.539158811	7.46760555	7.73470962	5.491853096	6.700439718	5.523561956	5.64385619	5.781359714	5.491853096	5.614709844	7.209453366	7.592457037	6.882643049	4.95419631	6	5.169925001	6.857980995	6.50779464	5.906890596	6.62935662	7.54689446	5	6.044394119	5.169925001	2.807354922	6.95419631	5.882643049	6.459431619	6.087462841	5.754887502	6	6.285402219	6.108524457	5.95419631	7.321928095	6.491853096	6.930737338	6.686500527	5.977279924	4.754887502	6.807354922	6.894817763	4.523561956	7.584962501	5.882643049	5.857980995
FOXI1	3	0	0	2.807354922	2.321928095	1	0	0	3	3.169925001	1.584962501	1	0	3.459431619	0	2.321928095	0	1.584962501	1	0	2	2.807354922	1	6.554588852	2	0	1	1	3.459431619	0	1	6.285402219	0	0	0	3.584962501	2	1	6.209453366	0	7.247927513	4.087462841	0	0	2.321928095	4.64385619	1	0	0
FOXI2	2.321928095	1	0	1	7.8008999	3.700439718	1	0	2.807354922	2.807354922	1	1	1	2.584962501	5.169925001	7.247927513	2.584962501	3	1.584962501	2	0	3.906890596	0	7.339850003	2	1.584962501	0	2.321928095	0	7.055282436	1	3.459431619	0	1	2	5.523561956	4.523561956	3.321928095	1.584962501	1.584962501	2	2.807354922	0	0	1	3.321928095	1.584962501	0	0
FOXL1	8.550746785	5.977279924	7.977279924	7.754887502	7.607330314	7.686500527	6.87036472	6.942514505	7.882643049	4.392317423	9.022367813	8.632995197	5.169925001	8.005624549	10.2467406	4.95419631	7.754887502	9.483815777	6.491853096	9.485829309	8.781359714	4.64385619	2.807354922	6.339850003	7.707359132	6.491853096	6.087462841	5.209453366	6.569855608	5.700439718	7.693486958	6.459431619	6.754887502	3.169925001	4.700439718	9.278449458	7.21916852	8.339850003	8.731319031	8.252665432	5.129283017	8.396604781	2	8.894817763	6.442943496	3.321928095	3.321928095	7.06608919	4.64385619
FOXL2	8.266786541	7.700439718	6.50779464	7.434628228	8.717676423	5.285402219	6.459431619	6.426264755	3.459431619	5.584962501	5.169925001	5.672425342	1	4.459431619	9.390168956	2.807354922	9.407267764	5.832890014	5.700439718	6.228818691	7.276124405	4.700439718	6.022367813	7.499845887	3.459431619	10.68474862	7.531381461	3	7.392317423	3.459431619	5.044394119	7.451211112	8.060695932	5.044394119	5.64385619	5.95419631	2.807354922	2.807354922	9.379378367	5.857980995	3.169925001	1.584962501	8.569855608	2.584962501	9.698704667	2	7.531381461	4	7.375039431
FOXL2NB	6.129283017	6.266786541	5.832890014	6.523561956	6.714245518	4.64385619	3.906890596	3	3.807354922	2.807354922	3.906890596	3.906890596	1	4.523561956	8.797661526	1.584962501	6.375039431	5.209453366	3.700439718	3.700439718	1.584962501	3.169925001	3.700439718	6.727920455	3.807354922	4.754887502	1	1.584962501	3.584962501	1.584962501	4	6.108524457	6.266786541	3	2.807354922	3.169925001	4.459431619	5.247927513	8.011227255	4.64385619	2	1	6.169925001	0	7.294620749	0	3.807354922	2.807354922	6.321928095
FOXM1	10.96506276	11.74609438	11.01541505	11.12088584	12.25177826	13.51360424	12.14879432	12.61171646	12.78524811	13.06793848	12.11341661	11.23182118	11.9893945	13.86988297	12.58660526	11.16364968	12.41468524	14.79365411	11.33371443	12.87900881	8.326429487	12.71295682	12.31174832	13.20105181	11.33817925	9.773139207	8.77807713	8.807354922	11.64340528	11.65731845	9.939579214	11.62205182	11.33873638	11.33873638	13.58190669	12.54882191	12.3089078	12.58613609	12.37476781	12.07614753	12.41837972	11.10263189	11.06002035	11.78217919	12.79786414	10.61930296	13.05239823	11.10000522	11.19905882
FOXS1	8.900866808	8.451211112	4.087462841	6	4.64385619	7.584962501	5.459431619	6.539158811	5.614709844	6.727920455	5.357552005	6.06608919	5.672425342	7.459431619	6.857980995	5.087462841	7.276124405	9.002815016	6.375039431	5.807354922	8.794415866	5.209453366	3.807354922	6.658211483	6.475733431	8.95419631	6.62935662	5.087462841	6.714245518	4.321928095	8.577428828	5.169925001	6.129283017	4.087462841	7.303780748	7.17990909	6.942514505	4.584962501	8.936637939	3	6.442943496	6.686500527	5.285402219	4.807354922	6.569855608	6	6.266786541	6.741466986	5.044394119
FRZB	6.303780748	5.285402219	5.321928095	4.700439718	6.209453366	9.445014846	7.672425342	7.392317423	7.426264755	8.199672345	5.700439718	6.266786541	6.339850003	8.6794801	5	5.357552005	8.997179481	8.375039431	5.459431619	5.169925001	6.442943496	5.169925001	7.098032083	12.14911199	7.033423002	5.95419631	5.857980995	8.344295908	7.044394119	4.857980995	8.055282436	6.266786541	4.321928095	5.64385619	5.044394119	9.71596199	9.142107057	6.426264755	8.894817763	5.426264755	7.882643049	8.994353437	5.044394119	5.357552005	4.523561956	5.285402219	6.672425342	6.375039431	4.95419631
FSCN1	14.0664256	15.76960543	15.97410085	15.91986424	14.47870643	14.08497443	15.49063155	15.21147008	13.40074604	15.22584759	15.6702413	15.74787827	15.66705609	13.70973004	17.24725072	15.1871974	17.0101784	14.81057163	16.1707075	15.67667335	14.58237724	15.57255221	14.51957483	12.91811785	15.33339997	13.51803838	14.5580021	12.9893945	14.5410361	16.59495145	14.96190182	15.19379484	15.00803463	15.40271232	14.32199854	15.49847527	13.62490966	14.2756153	14.53909821	14.74462364	14.07673211	14.73898944	14.90656182	15.90418771	14.76129151	14.82530665	14.28055331	15.07585515	15.29289676
FSD1	7.707359132	5.426264755	6.409390936	6.965784285	6.303780748	5.523561956	4.95419631	5.727920455	5.700439718	3.459431619	5.459431619	5.614709844	4.807354922	6.584962501	9.411510988	4.459431619	4.523561956	7.330916878	5.459431619	4.906890596	5.807354922	6.321928095	3.807354922	8.758223215	4	9.118941073	4.857980995	3.169925001	7.321928095	5.807354922	7	3.584962501	5.169925001	2.807354922	6.95419631	5.129283017	5.584962501	4.95419631	7.483815777	3.807354922	4.392317423	4.700439718	3.584962501	4.700439718	10.11504365	4.392317423	4.857980995	3.169925001	3
FSD2	1.584962501	3	2.807354922	2.321928095	3	3.169925001	2.584962501	0	1	1	2.321928095	1.584962501	1	7.199672345	2.321928095	2.584962501	2.321928095	3.906890596	0	2	1.584962501	1	2.321928095	1.584962501	1.584962501	2	1	4.584962501	2	1.584962501	2	2.584962501	1	2.321928095	1	3.169925001	3.584962501	4.95419631	1	2	1	3.906890596	2.584962501	3	2.321928095	2.321928095	0	1	1.584962501
FST	13.44617867	13.63503787	12.3984765	12.49685378	8.965784285	14.52061868	13.77756355	14.79080665	11.07414146	10.7984718	11.86920825	13.03840463	11.67065625	11.66711154	13.21067134	12.55050632	12.11958962	11.50779464	12.32502431	12.14497682	9.857980995	13.41243753	11.14465824	13.14640957	9.776433032	12.75718163	12.25797706	9.941047606	12.0657527	13.19075065	11.9436137	12.10197567	15.78752001	12.5355184	13.57258181	12.70390357	11.34318572	9.818582177	10.79360331	10.58590145	11.52110964	10.63481105	11.65329295	11.70865284	12.83150519	13.37693932	9.942514505	12.41890673	12.80856203
FSTL3	12.33175671	11.30492167	12.57056729	11.10787091	10.82575383	10.86805085	10.65015421	10.29232163	6.942514505	8.960001932	11.99717948	11.43827206	11.1382718	9.002815016	14.58801185	9.714245518	13.86186234	10.22881869	11.46760555	11.51914479	12.04302728	10.78626963	9.68474862	10.32755264	8.668884984	11.87459719	10.34872815	10.41256985	11.77725532	11.07547915	12.94343056	11.93405939	12.73237945	9.776433032	10.90989308	9.707359132	9.529430554	9.620219826	8.479780264	10.97297979	8.839203788	11.13442632	8.087462841	11.08679969	12.0721326	9.095397023	7.098032083	10.98513037	11.18673329
FUT3	7.982993575	7.266786541	7.665335917	10.13442632	10.99152185	7.366322214	11.64610864	12.21340804	8.640244936	10.4325419	11.25797706	11.30378075	9.611024797	8.228818691	9.569855608	11.90048948	10.15101654	8.592457037	8.238404739	6	9.839203788	8.87958325	10.09275714	10.28540222	11.43983088	7.294620749	11.04302728	9.310612782	10.67242534	9.330916878	9.48984796	11.8837888	10.52356196	11.94214792	5.64385619	10.2911707	8.842350343	8.503825738	6.247927513	11.91438513	9.45532722	9.667111542	9.357552005	8.049848549	9.816983623	8.672425342	12.21522963	8.829722735	9.661778098
FUT6	5.209453366	4.857980995	2.584962501	6.209453366	7.383704292	3.807354922	8.370687407	10.8963324	7.584962501	10.42940674	9.368506462	9.199672345	8.754887502	7.348728154	6.50779464	10.26091953	7.6794801	6.614709844	4.754887502	2	7.569855608	8.317412614	9.136991112	9.269126679	7.46760555	3.807354922	6.700439718	8.266786541	9.964340868	7.076815597	3.169925001	10.68299458	6.64385619	11.67771964	2.321928095	8.857980995	8.84862294	5.209453366	5	8.997179481	7.965784285	9.049848549	5.554588852	1.584962501	3	3.906890596	11.9822806	3.700439718	4.247927513
FXYD1	6.108524457	6.266786541	4.584962501	2.321928095	4.64385619	5.807354922	3.584962501	3.321928095	1.584962501	4.087462841	3.459431619	3.169925001	3.459431619	7.977279924	4.087462841	4.700439718	3.584962501	3.807354922	2.584962501	4.087462841	5.672425342	4.247927513	3.169925001	3.807354922	2.584962501	4.807354922	3.459431619	7.357552005	4.087462841	5.700439718	6.459431619	3.169925001	3.700439718	4.169925001	4.087462841	4.321928095	3	4	4.807354922	4.087462841	3.321928095	4.584962501	1	2	2	4.64385619	3	3.459431619	3
FZD2	9.722807531	8.011227255	8.459431619	8.011227255	8.527477006	10.39446269	8.252665432	9.651051691	6.658211483	8.098032083	8.451211112	8.055282436	8.400879436	9.296916207	11.15545073	6.658211483	8.28077077	9.599912842	8.46760555	9.162391329	8.842350343	7.906890596	5.977279924	9.74819285	7.948367232	9.677719642	6.930737338	6.820178962	8.927777962	7.686500527	9.622051819	7.888743249	8.154818109	6.614709844	9.554588852	7.409390936	6.918863237	6.569855608	8.810571635	7.592457037	6.700439718	7.569855608	7.707359132	7.948367232	9.566054038	6.442943496	9.011227255	7.475733431	8.108524457
GABRA4	2.584962501	0	1	0	3.700439718	1	1	2.321928095	0	1	0	0	0	2	3	0	1.584962501	2.321928095	0	0	0	3.584962501	0	5.392317423	1	0	0	2	2	0	1.584962501	2.584962501	0	0	1.584962501	1	2.321928095	3.169925001	0	0	2	0	1	0	0	0	0	0	1.584962501
GABRB3	4.95419631	3.584962501	2.807354922	2	6.108524457	6.06608919	4.754887502	2.807354922	2.807354922	9.541096615	5.614709844	3	0	4.169925001	10.14465824	2.807354922	4.95419631	5.209453366	2	0	10.15355203	8.027905997	5.044394119	8.982993575	1	1.584962501	2	3.584962501	1	2.321928095	5.129283017	7.011227255	2	4.584962501	2	3.584962501	4.169925001	3.169925001	6.539158811	2.321928095	6.108524457	5.857980995	9.693486958	4.087462841	2.321928095	2	7.159871337	3.169925001	2.321928095
GABRP	7.95419631	2	3.169925001	6.087462841	12.58025857	7.357552005	3.906890596	6.569855608	11.64430696	9.548821908	10.70390357	6.554588852	6.768184325	12.41626974	5.906890596	11.03754695	10.21310422	10.36850646	6.882643049	3.700439718	5.129283017	8.033423002	11.10525378	14.47586007	8.366322214	2.584962501	5.459431619	7.247927513	8.247927513	1	7.832890014	14.51853022	6.727920455	2.807354922	3.584962501	11.37340896	14.18363538	3.459431619	10.3014962	4.754887502	15.21352196	7.912889336	6.247927513	2.321928095	1	1.584962501	10.88798213	2.807354922	5.523561956
GAD1	6.599912842	8.228818691	8.73809226	7.294620749	7.894817763	7.599912842	2.584962501	3.459431619	6.95419631	9.204571144	4.64385619	3.321928095	4.247927513	8.554588852	8.28077077	6.832890014	7.285402219	7.033423002	7.64385619	7.339850003	7.475733431	9.055282436	7.781359714	10.65910396	4.807354922	7.539158811	4.64385619	4.700439718	6.459431619	8.204571144	7.108524457	7.044394119	7.971543554	3.700439718	3.321928095	6.228818691	8.426264755	4.087462841	7.50779464	5.930737338	9.116343961	7.400879436	5.044394119	3.169925001	8.794415866	6.357552005	5.64385619	7.033423002	4
GALNT16	5.727920455	3	3.321928095	2.584962501	6.209453366	5.129283017	5.285402219	4.584962501	5.459431619	5.754887502	6.285402219	5.247927513	4.754887502	9.049848549	6.50779464	4.247927513	6.06608919	4.64385619	4.523561956	5.584962501	3.584962501	7.475733431	4.321928095	7.622051819	3.584962501	6.794415866	2.807354922	6.266786541	6.409390936	3.459431619	5.857980995	5.357552005	1	2.584962501	4.392317423	8.228818691	6.523561956	8.710806434	9.008428622	3.169925001	4.700439718	7.276124405	3.584962501	4.459431619	5	4.584962501	4.523561956	4.523561956	2
GALNT5	8.422064766	9.442943496	5.882643049	5.614709844	9.368506462	11.27786855	7.839203788	10.97441459	8.640244936	11.39820926	8.076815597	10.16616308	6.442943496	9.030667136	10.81938079	8.936637939	7.592457037	9.126704473	6.285402219	5	9.54689446	8.154818109	8.339850003	10.96434087	6.845490051	6.228818691	3.169925001	7.139551352	9.164906927	11.32418055	8.087462841	11.94580958	5.285402219	9.54303182	8.741466986	11.99541385	8.330916878	7.499845887	8.28077077	4.906890596	10.93073734	9.038918989	4.95419631	9.317412614	6.108524457	6.882643049	9.084808388	7.129283017	4.754887502
GAST	4.321928095	6.942514505	7.129283017	5.321928095	4.169925001	6.845490051	4.392317423	7.942514505	2.321928095	5.247927513	4.392317423	6.285402219	3.906890596	2.807354922	8.366322214	4.087462841	3.459431619	2.321928095	5.930737338	3.584962501	7.491853096	6.794415866	5.523561956	1.584962501	5.95419631	6.022367813	6.228818691	5.321928095	3.807354922	6.189824559	6.228818691	8.761551232	7.820178962	9.368506462	5.754887502	6.658211483	1.584962501	8.781359714	6.754887502	7.169925001	4.523561956	1	7.238404739	3.459431619	5.044394119	8.321928095	2.584962501	8.603626345	6.409390936
GATM	7.77478706	8.6794801	7.54689446	9.906890596	9.688250309	9.442943496	8.159871337	10.857981	9.663558104	8.842350343	8.348728154	8.271463028	8.523561956	11.55554777	6.794415866	7.17990909	7.6794801	10.32867493	6.475733431	6.906890596	7.577428828	9.368506462	11.19967234	10.3014962	10.3858624	6	3.169925001	10.05663772	8.924812504	7.46760555	8.527477006	9.54689446	8.224001674	11.44811631	8.614709844	10.17990909	11.1221809	10.73555602	11.60408986	7.977279924	11.50233458	9.603626345	9.523561956	9.761551232	6.247927513	7.189824559	10.69609817	7.055282436	5.857980995
GBP5	10.03204573	10.50084188	6.357552005	7.727920455	12.88226093	10.98156728	10.96578428	13.85399175	9.729620744	10.32642949	15.34654836	10.92629599	13.74598938	13.59035313	9.346513733	10.79279029	8.554588852	10.7984718	9.744833838	12.96974625	8.607330314	8.224001674	9.8008999	10.32530546	12.08679969	5.807354922	9.592457037	9.981567282	12.60848586	12.32614856	10.20701432	10.76321237	14.32951607	9.622051819	9.236014192	10.72195361	11.23122118	7.714245518	10.95564991	7.321928095	10.41996018	10.61010206	6.426264755	9.923327485	10.21310422	12.05290763	11.90425828	10.28424575	12.55290921
GBX2	3.321928095	8.118941073	5.64385619	3.169925001	2.584962501	4.584962501	5.129283017	2.807354922	0	7.499845887	4.857980995	3.807354922	2.321928095	2.321928095	6.599912842	8.022367813	6.409390936	4.087462841	7.686500527	6.339850003	6.658211483	8.144658243	4.169925001	6.129283017	2.321928095	6.285402219	0	4.754887502	3.807354922	7.087462841	5.614709844	3.321928095	4.247927513	7.62935662	2.321928095	7.139551352	2	6.357552005	2.321928095	0	2.584962501	5.209453366	5.672425342	4.95419631	6.426264755	2.584962501	2.807354922	5.129283017	1
GCNT3	8.087462841	10.75572215	5.426264755	9.776433032	7.599912842	4.857980995	7.076815597	9.247927513	8.071462363	9.856425529	8.888743249	7.087462841	6.409390936	9.415741768	6.754887502	8.95419631	7.189824559	9.426264755	5.64385619	4	8.832890014	9.022367813	10.92555444	9.005624549	5.807354922	6.977279924	7.54689446	7.672425342	8.049848549	7.434628228	7.658211483	11.59105477	6.129283017	11.21916852	5.727920455	9.20701432	7.339850003	8.290018847	7.584962501	11.60547952	9.982993575	9.596189756	6.523561956	7.098032083	3.584962501	4.754887502	11.85291959	6.209453366	6.95419631
GCOM1	1.584962501	2	3.321928095	6.285402219	5.977279924	3.169925001	8.434628228	4.807354922	5.209453366	4	7.087462841	8.276124405	7.383704292	4.754887502	5.930737338	4.584962501	2.807354922	3.584962501	1	3.169925001	0	5.087462841	4.321928095	7.199672345	4.087462841	1.584962501	4.857980995	3.584962501	4.857980995	5	4.169925001	5.426264755	6.108524457	5.807354922	1.584962501	5.930737338	0	4.087462841	5.523561956	5.754887502	7.011227255	2.584962501	0	3.169925001	3	5.129283017	6.06608919	4	6.794415866
GDF10	4.64385619	2.807354922	1.584962501	2.321928095	3.459431619	5.357552005	3.459431619	4	2.807354922	3	7	4.321928095	4	6.599912842	1.584962501	2	6.108524457	3.169925001	4	3.321928095	4.247927513	1.584962501	1.584962501	3.169925001	1.584962501	5.321928095	0	5.523561956	3.321928095	3.459431619	0	5.321928095	1	2	3.700439718	5.781359714	3.169925001	2.584962501	2.321928095	0	0	6.357552005	2	0	1	2.321928095	4.64385619	1	2.584962501
GDPD3	7.189824559	8.751544059	5	9.335390355	6.658211483	8.625708843	10.38909352	9.236014192	7.199672345	6.906890596	9.695228292	8.945443836	9.792790294	7.562242424	7.577428828	9.226412193	8.285402219	7.169925001	6.658211483	5.727920455	7.276124405	8.326429487	8.326429487	8.686500527	8.754887502	6.266786541	8.942514505	7.614709844	9.562242424	8.550746785	7.876516947	9.17990909	10.23122118	9.782998209	7.459431619	9.098032083	7.098032083	9.413627929	6.409390936	7.73470962	9.682994584	6.303780748	6.988684687	6.965784285	5.95419631	11.15797845	9.721099189	7.285402219	9.438791853
GFRA1	5.554588852	4.247927513	4.321928095	1.584962501	5.554588852	8.588714636	9.271463028	6.539158811	7.21916852	7.339850003	6.539158811	7.592457037	5.614709844	9.174925683	4	5.491853096	7.129283017	7.882643049	6.044394119	4.64385619	4.584962501	8.45532722	6.882643049	10.27262979	5	4.754887502	3.807354922	8.271463028	6.807354922	6.554588852	9.744833838	5	5.129283017	4.321928095	5.700439718	10.84156435	6.754887502	5.857980995	4.321928095	2.321928095	7.50779464	9.113742166	3	5.781359714	3.169925001	6.988684687	5.727920455	4.169925001	5
GGT6	9.211888295	9.541096615	6.285402219	11.72621816	10.79441587	8.73470962	11.83407595	8.906890596	12.10950422	11.89254282	10.05663772	10.17617315	10.08081753	11.68431031	8.426264755	14.01872179	9.672425342	10.84862294	7.087462841	5.64385619	9.357552005	11.37014248	10.17866485	10.09143539	9.743151394	6.285402219	9.832890014	8.672425342	10.58777752	10.72280753	8.724513853	11.17055104	10.37612539	12.35920049	9.893301531	10.57553925	10.43567026	10.77807713	10.93957921	9.326429487	11.35369821	8.882643049	9.144658243	8.754887502	8.353146826	12.31344994	13.22098285	9.310612782	10.35424938
GIPC2	4.754887502	5.392317423	6.108524457	1.584962501	9.658211483	4.857980995	5.321928095	6.459431619	4.857980995	4.459431619	7.189824559	4.459431619	3.807354922	9.535275377	7.06608919	5.426264755	5.426264755	4.95419631	2.321928095	5.459431619	4.95419631	7.794415866	9.550746785	8.442943496	8.233619677	3	3.700439718	6.741466986	6.426264755	4.087462841	6	7.794415866	2	3.169925001	4.459431619	8.918863237	5.169925001	8.417852515	8.566054038	8.717676423	4.087462841	6.247927513	2	3.906890596	2	9.535275377	4.523561956	3	2.807354922
GJB1	1	4.64385619	4.247927513	1	0	2.321928095	3.169925001	2.584962501	3.169925001	5.807354922	2.321928095	1	1	3.807354922	0	6.392317423	2.321928095	3.459431619	2.321928095	0	3.169925001	4.584962501	1.584962501	0	1.584962501	2.584962501	1.584962501	3.700439718	3.700439718	0	1	7.768184325	1.584962501	4.169925001	2	3.584962501	3.700439718	4.321928095	2	2	3	7.321928095	1.584962501	0	1.584962501	3.584962501	4.321928095	2	2.584962501
GJB7	5.700439718	2.321928095	7.693486958	5.087462841	7.294620749	9.659995892	2	1	1	7.339850003	1.584962501	0	6.129283017	2.584962501	7.238404739	8.118941073	6.672425342	8.891783703	4.247927513	1	4.807354922	5	2	3.169925001	7.977279924	5.584962501	5.807354922	1	1.584962501	7.400879436	1	3.169925001	6.266786541	1	7.707359132	6.228818691	2	1	5.584962501	7.483815777	1	1	7.584962501	1.584962501	6.882643049	7.46760555	1	6.700439718	1
GJC1	8.499845887	8.495855027	9.390168956	9.707359132	10.06069593	10.67771964	10.82654849	9.721099189	9.324180547	9.394462695	9.257387843	10.54882191	9.501837185	8.960001932	11.74609438	6.882643049	8.599912842	10.01541505	9.477758266	10.58214198	7.918863237	9.159871337	6.189824559	11.69348696	9.103287808	8.13442632	8.836050355	6.614709844	9.098032083	7.539158811	11.06339508	9.566054038	7.599912842	6.781359714	10.77725532	9.481799432	8.027905997	11.20640391	9.981567282	9.668884984	7.924812504	8.77807713	9.497851837	10.09143539	9.422064766	8.710806434	7.459431619	9.022367813	8.939579214
GLYATL2	3.906890596	5.459431619	2.321928095	3.459431619	5.129283017	10.98085361	1	2	1.584962501	8.184875343	3.321928095	3.584962501	1	3.169925001	2.321928095	7.392317423	3.169925001	2.584962501	5.781359714	2.321928095	0	7.434628228	7.348728154	5.044394119	4.459431619	7.285402219	2.807354922	3.807354922	6.392317423	1	3	9.262094845	1	1	3.700439718	3.459431619	6.06608919	3	3.321928095	1.584962501	2.584962501	8.413627929	9.654636029	1.584962501	2.584962501	1.584962501	5.321928095	4.247927513	4.321928095
GNA14	5.781359714	4.906890596	2.584962501	3.807354922	4.584962501	5.906890596	6.247927513	5.754887502	5.357552005	6.523561956	5.857980995	5.285402219	5.672425342	6.727920455	4.700439718	5.832890014	6.807354922	6.977279924	4.169925001	3.807354922	5.044394119	5.523561956	5.169925001	5.614709844	5.087462841	4.247927513	3.807354922	5	3.906890596	5.285402219	5.727920455	8.103287808	3.700439718	5.426264755	4.392317423	8.6794801	5.392317423	4.523561956	4.392317423	3	4.754887502	6.357552005	2	4.169925001	3.584962501	5.357552005	4.321928095	3.169925001	4.584962501
GNGT1	6.539158811	6.375039431	7.159871337	6.523561956	7.294620749	8.912889336	2	5.392317423	0	7.754887502	5.523561956	0	6.569855608	4.247927513	8.113742166	6.794415866	6.569855608	7.17990909	6.108524457	1	5.169925001	6.686500527	1.584962501	6.894817763	6.475733431	4	5.169925001	2.807354922	5.129283017	8.888743249	1	5.832890014	6.339850003	5.832890014	8.618385502	6.539158811	2	5.087462841	1.584962501	6.87036472	1	6.714245518	7.199672345	5.977279924	5.977279924	6.442943496	1.584962501	5.930737338	5.169925001
GNLY	11.53964351	6.714245518	9.873444113	5.832890014	10.31174832	7.011227255	8.558420713	11.34151882	11.18053081	9.030667136	11.21249639	9.292321633	10.8153833	10.26561505	7.366322214	9.665335917	8.599912842	11.20028561	7.607330314	9.933690655	9.451211112	9.926295995	8.471675214	8.353146826	9.714245518	7.409390936	8.689997971	10.19844504	9.501837185	9.430452552	9.84862294	7.033423002	11.99894295	8.076815597	7.257387843	9.233619677	9.764871591	7.6794801	11.25797706	6.832890014	9.131856961	6.882643049	4.754887502	5.930737338	8.005624549	6.62935662	11.3392933	10.10459875	9.243173983
GP2	0	0	1.584962501	1	0	0	0	0	1	7.839203788	0	1	1.584962501	1.584962501	1.584962501	2.807354922	5.392317423	3.169925001	1.584962501	0	0	5.044394119	2	4.087462841	0	1	3.584962501	0	0	1.584962501	1	10.23242093	0	1	0	0	2.321928095	2	7.209453366	0	2.321928095	11.72067179	0	1	1	1	3.321928095	4.169925001	2.584962501
GPC2	7.033423002	4.807354922	4.247927513	5.700439718	6.475733431	8.6794801	2.584962501	3.906890596	7.562242424	5.64385619	3	4.321928095	4	8.503825738	9.139551352	8.055282436	5.882643049	6.754887502	4.700439718	5.209453366	3.700439718	6.686500527	8.603626345	8.985841937	4.321928095	6.845490051	3	5.285402219	4.700439718	7.781359714	7.451211112	6.392317423	5.882643049	5.781359714	9.982993575	4.906890596	8.731319031	7.108524457	7.339850003	5.64385619	7.807354922	6.189824559	6.475733431	7.159871337	7.554588852	6.62935662	9.152284842	5.614709844	5.129283017
GPD1	5.129283017	4.523561956	3.459431619	4.321928095	3.700439718	6.06608919	4.169925001	4.321928095	5	6.044394119	3.807354922	5.209453366	3.169925001	9.189824559	2.321928095	5.357552005	3.700439718	7.882643049	3.169925001	3.807354922	6.700439718	6.044394119	3.169925001	4.64385619	5.087462841	4.392317423	1.584962501	7	4.459431619	5.247927513	5.614709844	7	3.321928095	6.894817763	3.906890596	4.584962501	6.392317423	5.209453366	4.459431619	4.392317423	5.247927513	6.658211483	3.807354922	3.906890596	5.807354922	5.321928095	4.584962501	2.807354922	4.392317423
GPD1L	8.049848549	9.485829309	8.603626345	7.375039431	9.756556323	10.90011206	11.2997804	11.44501485	11.74399286	11.02859678	10.91960824	8.271463028	8.900866808	11.49235395	8.73470962	10.34651373	9.285402219	10.37068741	7.651051691	8.539158811	9.315149562	10.43567026	11.2632692	11.01402047	9.850186838	8.74819285	6.475733431	9.224001674	9.01402047	8.262094845	9.129283017	11.28944258	8.942514505	10.52552081	9.082149041	10.63934071	10.9432474	8.45532722	10.67507492	9	9.668884984	8.832890014	8.672425342	9.002815016	9.74819285	9.575539247	9.926295995	7.741466986	8.383704292
GPR12	0	0	0	0	1	1	0	0	0	3.169925001	0	0	1	1	1	3.584962501	0	3.321928095	1	0	2	3.459431619	0	3.321928095	1.584962501	1.584962501	0	1	3.169925001	1	0	3.906890596	0	1	0	1.584962501	2	0	0	0	0	3.459431619	0	0	0	0	1	0	0
GPR158	7.839203788	8.741466986	6.022367813	2.807354922	7.426264755	7.312882955	3.321928095	9.182394353	0	8.816983623	7.209453366	3.321928095	8.592457037	8.108524457	7.820178962	4.087462841	8.693486958	2.807354922	7.761551232	8.54689446	8.330916878	8.044394119	4.584962501	5.357552005	8.581200582	5.832890014	3.459431619	0	6.614709844	10.60640521	6.794415866	2.321928095	8.550746785	8.321928095	8.353146826	5.754887502	2.584962501	2.584962501	7.864186145	9.339850003	6.266786541	3.700439718	5.129283017	7.159871337	6.658211483	5.95419631	2.584962501	7.400879436	6.044394119
GPR176	10.87036472	11.04165915	11.07547915	11.22761594	9.799281622	11.95782756	12.51988192	10.50680344	7.768184325	10.29347165	9.45532722	11.23182118	10.41785251	9.197216693	12.11601899	10.56605404	10.89330153	10.5849625	9.330916878	11.0175044	9.266786541	11.14465824	8.357552005	11.40514146	8.921840937	8.184875343	6.409390936	7.900866808	9.457380879	11.43358544	10.6110248	9.417852515	9.645658432	6.942514505	10.18239435	10.53915881	8.257387843	9.586839788	10.58402294	9.987264012	10.57459353	9.721099189	6.599912842	10.68737568	10.97871046	9.513727596	7.483815777	9.350939182	8.731319031
GPR39	8.055282436	9.326429487	9.419960178	7.011227255	9.126704473	6.14974712	9.159871337	8.77148947	9.625708843	7.392317423	8.900866808	6.491853096	7.303780748	7.882643049	10.45738088	6.044394119	7.228818691	7.417852515	8.299208018	8.228818691	5.392317423	8.686500527	7.044394119	7.257387843	5.754887502	4.169925001	4.64385619	5.554588852	7.960001932	10.90989308	7.076815597	8.303780748	8.577428828	9.353146826	2.807354922	9.392317423	7.693486958	5.285402219	8.62935662	7.807354922	9.736401931	7.442943496	2.584962501	6.845490051	6.930737338	8.321928095	4.584962501	7.960001932	7.294620749
GPR50	2.807354922	5.169925001	2.321928095	3.584962501	7.483815777	12.83308774	2.584962501	2.321928095	0	3.584962501	8.84862294	0	6.375039431	1	9.607330314	1	8.098032083	5.426264755	4.392317423	9.930737338	3.584962501	5.247927513	0	10.8917837	5.044394119	0	2	0	7.562242424	2.321928095	7.622051819	1.584962501	0	1	5.285402219	1.584962501	1	0	0	3.459431619	0	0	3.459431619	4.523561956	7.515699838	1.584962501	3.321928095	1	2.807354922
GPRIN1	9.505811554	8.787902559	8.73809226	10.68650053	10.23122118	10.82097669	10.85174904	10.19352536	9.276124405	10.74735383	10.47471995	11.11243951	10.99223027	10.1959873	11.82336724	9.5980525	10.96144969	9.884170519	10.81458247	10.24317398	7.74819285	11.01332267	10.02513956	9.084808388	10.12023788	8.118941073	9.036173613	8.21916852	9.605479518	9.529430554	9.319672121	9.35974956	10.25029842	10.16239133	9.562242424	9.087462841	9.714245518	10.54109662	10.67860014	10.37721053	10.89330153	9.438791853	9.74819285	11.21916852	10.71510401	10.30263892	9.060695932	10.16867212	10.58590145
GPT	6.832890014	4	3.459431619	7.169925001	6.189824559	6.882643049	5.044394119	5.392317423	7.960001932	6.569855608	4.392317423	3.321928095	5.727920455	8.417852515	8.038918989	7.794415866	5.95419631	7.813781191	3.169925001	4.087462841	7.442943496	6.044394119	6.108524457	6.754887502	6.832890014	7.95419631	5.129283017	6.087462841	5.614709844	9.129283017	6.894817763	7.794415866	5.321928095	7.6794801	6.129283017	6.06608919	7.108524457	8.005624549	9.923327485	5.95419631	8.463524373	7.312882955	5.754887502	6.169925001	4.321928095	8.647458426	6.599912842	4.459431619	5
GPX3	12.9558315	9.675957033	9.368506462	9.131856961	12.95909634	10.65015421	11.24555271	11.64250303	10.67242534	10.15355203	11.91774501	11.68035952	10.40514146	13.14784089	9.121533517	11.44656641	11.05460432	11.59758704	9.95419631	9.204571144	13.7111292	12.4419067	11.06137119	12.58214198	11.74146699	10.79116289	8.77148947	12.19506456	14.23511671	12.76175898	11.48784003	12.91494566	9.642051693	13.55865987	10.15860969	13.42678889	9.187352073	11.53089398	10.40620501	8.487840034	10.72109919	11.87421293	11.52012755	9.273795599	13.06961759	11.93994645	12.63866217	8.228818691	9.228818691
GREM1	12.33427329	14.75452219	11.7198166	11.38154295	11.15608308	13.24555271	11.79238361	11.79522797	10.36632221	10.99576715	11.32642949	15.16816282	12.29318423	11.94178124	11.23780747	11.24198315	12.17211493	14.07380685	10.92035286	9.779719355	12.27466934	10.85720347	10.64385619	11.67639789	11.90463462	10.54592977	8.550746785	11.03273453	11.90048948	10.3553511	13.77159263	10.60547952	11.20028561	10.00982862	13.49810124	13.27408691	11.2848241	10.39981196	10.08878824	8.113742166	12.64678369	12.93939556	7.686500527	12.67198327	11.87305955	10.94104761	7.459431619	12.05052891	8.842350343
GREM2	5.129283017	4.523561956	1	4.754887502	3.906890596	7.977279924	4.64385619	2.807354922	6.882643049	4.392317423	3.169925001	3.321928095	2.807354922	7.238404739	2.807354922	2.321928095	2	4.392317423	3.169925001	2.321928095	3.700439718	5.357552005	2	6.87036472	4.169925001	3.906890596	1	5.832890014	3.321928095	1.584962501	4.95419631	4	1	2	6.044394119	7.276124405	3.321928095	5.857980995	2	4.807354922	5.64385619	7.658211483	1	2.807354922	2.321928095	4.247927513	4.700439718	4.523561956	2.321928095
GRIK3	0	0	1.584962501	1	1.584962501	8.787902559	5.584962501	2.807354922	2.584962501	1.584962501	1.584962501	2.321928095	1.584962501	3.700439718	4.169925001	0	3.700439718	3.459431619	1	1.584962501	0	7.491853096	1	3.906890596	1	4.247927513	3.169925001	2.584962501	1.584962501	3.459431619	1	3.584962501	1	1.584962501	6.820178962	5.044394119	4.169925001	4.754887502	1	1	3.321928095	4.247927513	1.584962501	0	0	4.087462841	2.584962501	1	3.700439718
GRIN2D	11.51076417	8.479780264	5.129283017	6.14974712	10.90086681	8.577428828	9.54303182	12.02548566	7.357552005	10.75988818	7.707359132	7.475733431	11.09803208	10.60362635	10.93737382	10.61194694	11.09209642	7.257387843	7.665335917	7.607330314	8.016808288	9.698704667	9.603626345	8.164906927	7.159871337	6.794415866	4.754887502	4.857980995	7.942514505	11.71553306	8.214319121	6.768184325	8.103287808	10.91662592	9.283088353	6.392317423	7.247927513	6.942514505	10.25974326	9.854868383	7.707359132	6.95419631	3.584962501	11.52454172	10.83762793	10.23122118	7.707359132	7.912889336	6.768184325
GRP	9.77148947	4.64385619	0	3.321928095	1	9.370687407	1	3	2.321928095	4.169925001	0	7.960001932	1	6.409390936	4.95419631	1	2	4.321928095	6.169925001	3.459431619	7.942514505	3.700439718	2.584962501	3.700439718	2.321928095	6.857980995	2.584962501	7.409390936	7.483815777	1	8.727920455	4.523561956	3.807354922	0	6.14974712	3.321928095	2.321928095	5.169925001	4.247927513	1.584962501	7.607330314	7.189824559	5.247927513	7.62935662	3.807354922	5.247927513	0	5.554588852	2.321928095
GSTA1	2	3.459431619	1	0	3.321928095	9.658211483	1.584962501	4.247927513	6.375039431	7.022367813	1	1	0	5.807354922	1	13.21704891	5.321928095	3.459431619	3.459431619	0	6.392317423	9.541096615	9.946906274	2	0	12.70043972	5.781359714	5.781359714	6.022367813	3.321928095	3	12.33455263	1.584962501	13.41824794	10.20089861	8.252665432	5.129283017	1	5.807354922	3.459431619	6.741466986	4.584962501	8.503825738	0	0	1	1	0	1
GSTA2	0	2.321928095	1	0	0	1	1	2	0	1.584962501	0	2.321928095	1	0	0	4.700439718	1.584962501	3.169925001	0	0	0	3	1	1	1.584962501	3.169925001	2	0	1	0	0	5.781359714	0	5.832890014	1	3.807354922	0	1	1.584962501	0	1.584962501	0	2.321928095	0	0	0	0	0	1.584962501
GTSE1	8.339850003	10.92925841	8.915879379	9.812177306	10.24198315	11.97010589	9.923327485	9.721099189	10.65463603	11.54061241	10.28771238	9.787902559	9.159871337	11.51274046	10.78463485	9.11113567	9.856425529	10.95927751	9.479780264	9.864186145	8.813781191	10.65821148	9.607330314	11.53430288	9.77148947	8.832890014	7.209453366	7.400879436	9.952741247	9.776433032	7.936637939	10.12412131	9.041659152	10.15860969	10.88034881	10.4419067	10.25620869	10.29576893	10.47370575	9.792790294	10.5526691	9.449148645	9.99859043	12.82097669	10.24792751	8.54303182	11.10263189	8.787902559	8.45532722
GTSF1	10.59898297	6.409390936	4.857980995	4.169925001	4.754887502	4.857980995	4.906890596	7.971543554	4.392317423	3	4.64385619	7.044394119	4.807354922	5.459431619	6.169925001	7.247927513	5.129283017	3.584962501	6.339850003	2.321928095	3.459431619	4.087462841	3.459431619	4.321928095	1.584962501	3.321928095	1.584962501	3.807354922	2.807354922	7.50779464	4.169925001	3	2.807354922	3.169925001	5.882643049	7.022367813	4	4.392317423	4.857980995	11.62798978	4.459431619	3.169925001	1	9.348728154	5.727920455	3.807354922	4.087462841	2.321928095	4
GULP1	7.238404739	9.187352073	8.396604781	8.654636029	8.361943774	11.93737382	7.330916878	6.523561956	7.658211483	8.721099189	5.087462841	6.807354922	5.459431619	8.54303182	6.569855608	7.266786541	6.930737338	8.577428828	5.459431619	5.727920455	9.579315938	6.129283017	10.87344411	9.903881846	8.348728154	4.906890596	1.584962501	6.794415866	7.383704292	5.129283017	8.74819285	9.594324604	4.807354922	7.189824559	7.971543554	8.434628228	6.108524457	6.247927513	8.388017285	9.779719355	7.73470962	9.030667136	9.911391988	6.266786541	7.499845887	6.044394119	8.199672345	5.584962501	5.247927513
GYS2	0	2.584962501	2	0	0	1	0	3.584962501	1	1	1.584962501	2.584962501	2.321928095	2.807354922	2	1.584962501	1	3	0	1	2.584962501	2.584962501	3.459431619	4	2.321928095	1	0	5.584962501	5.169925001	2	1.584962501	3.169925001	2	1.584962501	1.584962501	3.807354922	1.584962501	4.169925001	1.584962501	3.169925001	3.321928095	0	1	0	1	1	1	1	0
HAP1	6.794415866	8.103287808	6.50779464	6.339850003	8.103287808	12.93700593	8.344295908	11.07948478	10.86418614	8.038918989	7.888743249	5.754887502	6.339850003	10.95492329	10.3376219	9.967226259	3.906890596	11.01611184	6.108524457	6.50779464	9.513727596	9.361943774	10.4314976	7.900866808	8	10.23002044	6.832890014	6.942514505	6.714245518	8.658211483	8.854868383	9.092757141	9.095397023	9.228818691	9.041659152	6.906890596	9.396604781	9.900866808	10.04848687	9.839203788	10.56795608	8.945443836	9.992938336	6.584962501	8.845490051	8.980139578	10.80896417	5.523561956	8.696967526
HAPLN1	5.727920455	10.02928723	4.087462841	7.622051819	5.832890014	9.068778278	8.826548487	7.74819285	7.971543554	9.533329732	6.539158811	9.554588852	4.247927513	6.700439718	5.169925001	5.584962501	3.169925001	10.26912668	5.906890596	5.906890596	8.826548487	7.857980995	8.247927513	10.72877085	8.326429487	5.392317423	4.169925001	2.321928095	7.375039431	6.022367813	8.54689446	6.321928095	4.64385619	2.584962501	6.189824559	6.228818691	5.129283017	6.768184325	7.523561956	8.62935662	6.303780748	5.247927513	8.539158811	7.285402219	6.50779464	7.826548487	7.721099189	6.672425342	7.888743249
HEPACAM2	0	3.321928095	0	0	1	0	1	0	3	3.700439718	1	1.584962501	2	1	1.584962501	2.584962501	2.321928095	1	0	0	2.584962501	1	3.169925001	4.321928095	1.584962501	0	1.584962501	1	3	0	1	7.06608919	1	1.584962501	0	5.700439718	1.584962501	1	3	2	6.599912842	1.584962501	1.584962501	0	1.584962501	1	2.584962501	1	1
HFE2	6.894817763	3.807354922	4.321928095	1	3.584962501	1	0	0	0	0	0	0	0	9.50779464	0	0	0	2	0	6.044394119	4.169925001	4.95419631	0	0	0	1.584962501	1.584962501	8.303780748	1	4.169925001	8.209453366	1	0	1.584962501	5.044394119	1.584962501	2.321928095	5.247927513	0	2.321928095	1.584962501	5.357552005	1	1	1.584962501	1	1.584962501	0	5.247927513
HHATL	7.321928095	2.584962501	5.491853096	0	3.807354922	2	1	3.169925001	1	0	1	1.584962501	1	9.990103964	0	0	0	0	0	5.906890596	4.64385619	6.108524457	1	2.321928095	1	0	1	8.392317423	0	4.087462841	7.426264755	1.584962501	1	0	5.392317423	1.584962501	2	4.459431619	0	1	1	5.129283017	0	0	1.584962501	3.700439718	2.807354922	0	5.523561956
HIST1H2AI	2	7.977279924	5.727920455	6.022367813	5.554588852	3.169925001	6.442943496	5.209453366	4.321928095	7.294620749	5.285402219	5.169925001	4.247927513	6.686500527	4.700439718	2	4	4.584962501	3.321928095	4.700439718	4.857980995	4.321928095	7.839203788	4.459431619	5.700439718	3.584962501	3.807354922	1.584962501	3.807354922	4.906890596	4.087462841	5.807354922	4	4.247927513	5.857980995	6.189824559	5.727920455	7.330916878	7.285402219	5.700439718	4.906890596	1	3	6.14974712	3.700439718	4.95419631	6	4.247927513	5.169925001
HIST1H2BO	2.584962501	6.108524457	3.321928095	4.64385619	5.087462841	0	4.523561956	4.459431619	4.64385619	5.044394119	2.321928095	2.321928095	3.807354922	6.845490051	4.700439718	2.807354922	4	4	3	3.459431619	2.807354922	2.321928095	7.562242424	5.357552005	3.459431619	1.584962501	3	1	5.392317423	4	2.321928095	3.459431619	2.584962501	3	6.169925001	5.523561956	5.087462841	8.238404739	5.247927513	4	3.700439718	0	2	3.321928095	3	3.321928095	7.209453366	4	2.321928095
HIST1H3G	4.459431619	10.44914865	6.50779464	6.882643049	6.988684687	5.209453366	6.584962501	8.487840034	6.285402219	8.483815777	5.087462841	4.392317423	5.285402219	7.636624621	7.129283017	3.700439718	5.247927513	6.569855608	3.700439718	5.247927513	4.857980995	7.044394119	10.3014962	5.857980995	5.554588852	5	3	3	6.087462841	6.658211483	3.807354922	6.62935662	4.321928095	5.523561956	7.942514505	6.965784285	6.357552005	11.28944258	6.426264755	7.491853096	6.108524457	2.807354922	4.523561956	4.321928095	5.209453366	5.584962501	8.243173983	4.523561956	5.614709844
HIST1H3H	5.459431619	9.668884984	7.209453366	8.087462841	7.851749041	5.426264755	8.348728154	9.113742166	5.832890014	9.820178962	7.658211483	8.622051819	7.348728154	8.727920455	7.894817763	5.727920455	7.06608919	7.392317423	6.426264755	7.118941073	8.77148947	7.21916852	10.82892983	6.247927513	8.535275377	5.700439718	7.189824559	5.357552005	7.276124405	7.658211483	7.357552005	8.174925683	5.882643049	7.303780748	8.672425342	8.864186145	7.977279924	10.80009099	9.197216693	8.426264755	6.700439718	4.95419631	5.807354922	8.50779464	6.303780748	7.554588852	9.299208018	7.392317423	7.982993575
HJURP	9.581200582	11.48028532	10.3376219	9.011227255	9.428360173	12.17741954	9.214319121	9.47370575	10.97441459	10.49285462	10.13570929	8.794415866	9.344295908	11.5574637	10.98085361	10.04848687	11.40407714	11.35204343	9.73809226	10.04848687	9.342074668	11.30947635	10.12282799	11.89557528	9.836050355	9.355351096	8.584962501	7.409390936	10.14720492	10.21431912	8.658211483	10.21188829	8.184875343	10.74230944	10.30833903	11.03273453	11.16804527	11.69348696	10.48280796	9.773139207	11.50233458	9.357552005	10.65642486	10.39660478	10.73978061	8.13442632	11.34151882	9.674192268	8.797661526
HKDC1	5.523561956	9.169925001	6.285402219	4.247927513	7.118941073	4.523561956	5.044394119	7.321928095	3.321928095	9.257387843	8.348728154	5.247927513	4.64385619	5.727920455	8.6794801	6.942514505	5.64385619	9.266786541	7.781359714	6.14974712	5.459431619	10.95346896	6.392317423	4.087462841	2.807354922	6.357552005	5.285402219	7.044394119	4	9.499845887	6.569855608	6.50779464	4.087462841	11.35645197	4.584962501	5.727920455	6.95419631	8.882643049	5.614709844	3.169925001	5.044394119	3.700439718	2.807354922	6.169925001	5.209453366	10.40939094	5.321928095	5.044394119	6.918863237
HLF	4.584962501	6.321928095	3	6.129283017	8.033423002	12.39794197	7.994353437	7.636624621	12.5851973	8.098032083	7.62935662	4.95419631	5.64385619	12.34789814	6.554588852	10.39660478	7.098032083	7.826548487	3.321928095	5.357552005	6	9.2644426	11.03960452	10.34318572	8.092757141	6.930737338	5.087462841	8.632995197	6.857980995	10.31741261	5.459431619	9.451211112	5.169925001	9.09011242	10.14847658	9.661778098	11.15608308	7.727920455	12.13602985	4.754887502	11.53430288	6.95419631	9.428360173	5.523561956	4.700439718	5.087462841	9.339850003	5.087462841	6.62935662
HMGA2	9.978710459	13.09753838	11.56033283	11.3858624	10.18735207	12.45686774	10.69522829	10.20212382	6.741466986	10.11504365	11.6411486	9.845490051	11.39981196	7.339850003	13.89727825	9.063395081	10.53138146	10.7548875	11.41045135	11.07748336	11.18363538	12.0986901	8.54303182	10.57553925	9.154818109	7.851749041	7.011227255	6.62935662	9.290018847	11.73301532	10.203348	10.92777796	11.18735207	11.85174904	10.25266543	11.39767463	8.651051691	8.357552005	5.459431619	11.65731845	5.392317423	8.962896005	9.129283017	11.59245704	11.35204343	10.80170836	0	9.712527	11.74020239
HMGCLL1	1	3.321928095	2.321928095	3.321928095	1.584962501	2.584962501	0	0	1	0	1	1	0	1.584962501	2	0	2.321928095	1.584962501	3.321928095	1	2	3.807354922	2.321928095	4.392317423	0	0	0	2.321928095	0	1	1	1	0	0	2	3.807354922	1.584962501	1	0	0	1	3.321928095	0	0	1	0	1	0	0
HMGCS2	1	4.392317423	4.459431619	1	2	3.321928095	2.584962501	5.523561956	2.584962501	5.169925001	0	0	0	1.584962501	1	5.285402219	1.584962501	2	0	1.584962501	0	3.700439718	2	2.584962501	3.584962501	1	2.584962501	4.392317423	2.807354922	0	3	7.948367232	0	0	2.584962501	3.169925001	2	4.857980995	5.247927513	3.906890596	3.459431619	8.784634846	0	4.321928095	0	0	5.523561956	0	0
HOPX	10.18611424	9.184875343	9.599912842	10.74903138	11.72877085	11.268542	12.77293309	12.19075065	9.894817763	10.87113518	11.63979289	13.60663654	12.6411486	9.403012024	8.164906927	10.74986943	10.52258153	9.509775004	7.936637939	7.845490051	10.50581155	12.42416629	12.65374078	13.41455311	12.99453023	7.266786541	12.82793808	13.23795681	13.3324562	13.91849059	10.71938882	13.096221	11.9432474	11.51076417	11.22761594	13.08729708	9.21916852	12.84686153	10.87651695	10.23122118	12.48406762	10.03891899	9.167418146	6.714245518	6.658211483	12.19198451	13.48896984	9.64385619	12.4343676
HORMAD1	1.584962501	10.2911707	0	0	8.988684687	9.83447105	9.303780748	2	6.392317423	9.616548844	0	3	0	2	8.971543554	10.11243951	0	2	0	6.459431619	1.584962501	9.319672121	8.495855027	9.266786541	8.562242424	1.584962501	6.169925001	1.584962501	7.918863237	10.87651695	7.417852515	8.810571635	9.936637939	9.366322214	1	8.471675214	7.857980995	3.700439718	1.584962501	8.888743249	2.321928095	8.962896005	1	8.807354922	1	8.447083226	1	7.228818691	9.436711542
HOXA1	6.741466986	8.807354922	9.894817763	9.041659152	8.247927513	8.50779464	8.519636253	9.157346935	6.539158811	8.804131021	8.159871337	6.988684687	8.027905997	7.375039431	9.799281622	6.794415866	8.388017285	6.882643049	7.357552005	7.924812504	7.339850003	8.442943496	6.882643049	6.95419631	8.21916852	6.64385619	5.977279924	5.882643049	7.451211112	6.820178962	7.882643049	8.836050355	7.357552005	8.370687407	7.761551232	7.781359714	6.686500527	8.654636029	6.523561956	7.592457037	4.584962501	7.988684687	6.129283017	7.965784285	8.971543554	2.584962501	8.129283017	7.651051691	6.832890014
HOXA10	8.611024797	9.505811554	9.087462841	7.971543554	8.417852515	9.124121312	6.754887502	8.764871591	6.06608919	9.390168956	6.569855608	3.700439718	7.357552005	8.618385502	8.353146826	6.754887502	7.475733431	10.6635581	5.807354922	5.491853096	8.751544059	7.900866808	6.247927513	9.936637939	6.247927513	8.495855027	5	4.247927513	7.139551352	6.95419631	5.129283017	6.022367813	7.781359714	7.988684687	7.807354922	7.971543554	7.936637939	6.781359714	8.54303182	7.665335917	8.50779464	7.77478706	8.238404739	4.523561956	9.594324604	2	8.487840034	6.64385619	2.584962501
HOXA11	7.076815597	8.330916878	8.463524373	6.14974712	6.169925001	8.451211112	4.700439718	5.95419631	0	8.592457037	5	2	6.357552005	4.321928095	7.768184325	4.087462841	4.584962501	5.64385619	5.169925001	5.426264755	7.409390936	6.266786541	2	8.794415866	4	6.894817763	3.807354922	2	4.321928095	2.807354922	4.584962501	4.459431619	5.807354922	6.754887502	2.807354922	8.049848549	2.584962501	3.700439718	4.754887502	4	4.247927513	4.584962501	7.392317423	4.392317423	7.672425342	0	4.584962501	6.459431619	0
HOXA13	4.321928095	7.74819285	8.103287808	8.13442632	7.209453366	8.174925683	3	5.700439718	2.321928095	8.77478706	4.523561956	0	1.584962501	6.523561956	8.005624549	2.321928095	2.321928095	1.584962501	3.584962501	4.64385619	5.977279924	7	3.459431619	8.933690655	3.321928095	5.95419631	3.906890596	1.584962501	3.321928095	1	1	1	1	5.807354922	1	7.139551352	2.807354922	6.044394119	7.022367813	3.459431619	6.820178962	5.129283017	7.21916852	3.169925001	8.294620749	0	5.95419631	1	1.584962501
HOXA7	5.392317423	3.906890596	7.607330314	7.965784285	6.62935662	9.424166289	6.426264755	2.321928095	6.930737338	7.936637939	2	1	3	4.584962501	7.303780748	6.50779464	4.95419631	7.851749041	6.375039431	5.459431619	1	6.087462841	3.807354922	3	7.285402219	3.807354922	3.321928095	2.807354922	5.807354922	5	1	4.087462841	5.584962501	7.451211112	5.392317423	5.727920455	1	4.523561956	3	5.459431619	5.554588852	6.64385619	3.906890596	1	6	0	3.321928095	5.523561956	1
HOXA9	4.321928095	6.087462841	6.044394119	4.95419631	7.948367232	9.786269628	5.087462841	5.129283017	4.169925001	9.394462695	4.754887502	2	4.169925001	5.044394119	8.326429487	4.700439718	5.672425342	11.76321237	7.129283017	3.169925001	5.129283017	4.700439718	1.584962501	6.523561956	8.86727874	5.129283017	6.285402219	3.169925001	3.807354922	4.247927513	2.584962501	4.700439718	5.129283017	5.044394119	3.906890596	4.247927513	5.491853096	6.87036472	6	3.700439718	5.087462841	6.426264755	0	2	7.409390936	2	5.044394119	2.807354922	0
HOXB13	8.731319031	2	6.426264755	6.754887502	6.339850003	8.903881846	0	2	9.915879379	0	0	1	0	4.459431619	7.434628228	3	5.285402219	10.19229281	0	4.392317423	7.169925001	3	3.700439718	9.853309555	4.087462841	1	5.584962501	2.807354922	6.108524457	7.912889336	0	0	0	5.357552005	0	5.781359714	8.199672345	3.459431619	10.15228484	4.247927513	7.977279924	0	1	1	7.06608919	3.321928095	6.882643049	2	1.584962501
HOXB7	9.887220615	4.754887502	4.459431619	9.202123824	9.878050913	10.81297947	8.744833838	10.07948478	6.672425342	9.927777962	7.257387843	3.906890596	7.686500527	4.906890596	10.29347165	9.897845456	9.794415866	8.511752654	9.052568051	8.854868383	10.56605404	9.558420713	2.584962501	10.08214904	8.607330314	4.321928095	9.084808388	7.64385619	9.197216693	10.04165915	7.499845887	8.54689446	9.764871591	8.527477006	6.87036472	9.499845887	9.041659152	9.381542951	7.686500527	9.663558104	6.857980995	8.647458426	2.807354922	8.303780748	9.87036472	8.915879379	10.12023788	8.962896005	7.807354922
HOXB9	9.714245518	4.64385619	6.794415866	7.330916878	8.379378367	7.330916878	5.357552005	5.700439718	5.357552005	2.807354922	4.95419631	3.321928095	0	7.539158811	9.63481105	4.64385619	4.807354922	9.577428828	5.882643049	4.95419631	6.820178962	7.531381461	2.807354922	9.87036472	4.169925001	5.459431619	5.459431619	1	7.011227255	8.672425342	6.266786541	4.857980995	4.169925001	5.523561956	1.584962501	8.417852515	7.392317423	4.807354922	9.62388149	3.584962501	3	2	5.321928095	2	8.813781191	6.965784285	8.764871591	6.930737338	1
HOXC10	8.864186145	5.129283017	9.980139578	9.451211112	9.847057346	9.221587121	10.20945337	10.30947635	3.807354922	0	8.238404739	3.906890596	9.124121312	7.794415866	9.436711542	1	5.882643049	10.02928723	7.491853096	8.957102042	8.6794801	7.826548487	1.584962501	9.784634846	7.339850003	8.108524457	7.857980995	3.700439718	8.317412614	1	5.169925001	0	8.758223215	1.584962501	7.139551352	9.874981348	9.310612782	8.84862294	10.94763694	3.321928095	10.32755264	2	2	9.471675214	9.789533645	1	0	8.797661526	1
HOXC11	7.569855608	6.930737338	8.159871337	7.73470962	7.139551352	8.957102042	7.839203788	8.62935662	2.321928095	0	6.686500527	5.781359714	8.092757141	6.321928095	9.233619677	1	7.936637939	8.426264755	6.459431619	7.665335917	7.87036472	3	0	8.422064766	5	7.693486958	7.087462841	4.754887502	7.434628228	3.700439718	6.442943496	5.044394119	7.199672345	3.584962501	7.451211112	7.515699838	7.434628228	8.087462841	8.033423002	7.321928095	8.022367813	5.169925001	4.64385619	8.909893084	8.199672345	0	2.321928095	6.539158811	5.087462841
HOXC13	7.741466986	6.754887502	8.276124405	9.379378367	8.038918989	9.041659152	10.4655664	10.94544384	2.584962501	7.169925001	9.665335917	8.379378367	8.651051691	4.906890596	11.03273453	7.06608919	9.471675214	6.882643049	8.707359132	9.124121312	9.290018847	8.303780748	1	7.614709844	8.214319121	7.942514505	7.820178962	8.17990909	9.13442632	8.366322214	9.807354922	9.503825738	8.672425342	8.049848549	8.285402219	9.394462695	4	9.465566405	9.618385502	8.430452552	1	6.686500527	5.930737338	10.06474276	10.34318572	1	4.392317423	7.409390936	10.34762137
HOXC4	7.936637939	7.971543554	7.294620749	5.977279924	7.491853096	8.588714636	8.832890014	5	5.129283017	5.700439718	6.442943496	3.584962501	5	7.129283017	8.832890014	5.087462841	5.459431619	10.02652344	4.906890596	8.159871337	5.129283017	7.787902559	4.247927513	6.794415866	7.266786541	6.375039431	6.794415866	4.64385619	6.266786541	3.321928095	6.129283017	4.247927513	8.214319121	4.95419631	5.459431619	7.982993575	8.62935662	6.14974712	7.741466986	4.523561956	8.829722735	6.491853096	2.584962501	5.832890014	7.988684687	4.392317423	4.523561956	8.108524457	4.392317423
HOXC6	8.562242424	7.383704292	6.459431619	7.426264755	7.417852515	9.874981348	6.64385619	6.044394119	8.434628228	5.392317423	4.807354922	4.754887502	6	10.37286506	9.339850003	5.700439718	7.851749041	9.451211112	6.741466986	6.741466986	7.614709844	6.426264755	2	10.01680829	6.228818691	5.614709844	6.247927513	4.087462841	6.426264755	5.209453366	6.820178962	5.169925001	7.426264755	5.857980995	7.022367813	6.62935662	8.985841937	7.209453366	10.01262454	5.95419631	9.038918989	5.614709844	4.087462841	6.794415866	8.375039431	4.392317423	5.392317423	6.044394119	6.14974712
HOXC8	6.14974712	4.247927513	6.108524457	7.022367813	5.64385619	8.62935662	3.584962501	4.754887502	1.584962501	3	4.169925001	7.129283017	6.108524457	7.228818691	8.388017285	6.044394119	6.442943496	8.682994584	4.087462841	5.614709844	7.055282436	6.700439718	1	7.022367813	7.459431619	6.781359714	6.108524457	3.807354922	6.044394119	2	5.584962501	5.044394119	4.247927513	7.022367813	7.118941073	5.614709844	6.714245518	6.807354922	9.411510988	5.285402219	5.832890014	4.95419631	7.531381461	4.523561956	7.988684687	4.64385619	2	5.129283017	4.459431619
HOXC9	7.948367232	7.129283017	5.930737338	6.807354922	6.375039431	8.794415866	6.832890014	7.491853096	3.169925001	4.087462841	6.426264755	5.672425342	6.882643049	8.625708843	7.930737338	4.087462841	6.614709844	9.457380879	6.169925001	7.044394119	7.17990909	6.442943496	0	7.982993575	6.044394119	7.839203788	6.189824559	4.392317423	6.209453366	3.906890596	5.169925001	3	7.409390936	6.918863237	7.055282436	5.977279924	8.076815597	6.475733431	8.527477006	6.426264755	8.447083226	4.169925001	1	7.562242424	7.700439718	5.491853096	2.321928095	6.87036472	6.169925001
HOXD10	6	5.727920455	8.535275377	7.209453366	5.95419631	11.45891921	10.04028972	10.01122726	9.754887502	9.189824559	9.350939182	8.573647187	9.857980995	9.290018847	10.65910396	8.77807713	10.61654884	10.05392588	10.95927751	8.409390936	9.759888183	10.30720081	4.700439718	10.51471405	8.247927513	4.247927513	5.554588852	5.781359714	8.005624549	9.627533884	8.108524457	6.754887502	9.802516365	9.385862401	5.357552005	8.558420713	1.584962501	9.64385619	8.164906927	9.851749041	4.584962501	7.64385619	8.968666793	10.49385545	10.59525748	4.95419631	11.4918531	7.845490051	4.857980995
HOXD11	6.044394119	4.321928095	8.243173983	7.022367813	6.06608919	9.665335917	8.980139578	8.588714636	8.87958325	9.103287808	8.710806434	6.882643049	9.52160044	9.005624549	9.027905997	8.330916878	9.169925001	8.851749041	10.13057056	7.813781191	9.842350343	9.169925001	0	9.129283017	7.8008999	3.584962501	5.392317423	3.906890596	7.087462841	9.850186838	6.409390936	3.459431619	8.562242424	8.417852515	2.321928095	8.204571144	0	8.271463028	8.54303182	8.569855608	5.426264755	6.303780748	8.247927513	8.668884984	9.068778278	1.584962501	10.53235593	7.77478706	4.247927513
HOXD13	7.607330314	5.727920455	6.129283017	6.491853096	10.20212382	11.15228484	7.044394119	7.95419631	8.252665432	8.252665432	6.022367813	4.906890596	9.419960178	8.366322214	9.174925683	2.321928095	7.139551352	6.459431619	8.554588852	6.108524457	9.560332834	9.13442632	5.754887502	10.26091953	5.392317423	8.06608919	4.754887502	0	7.276124405	7.189824559	1.584962501	0	7.06608919	7	7.515699838	9.527477006	6.209453366	8.945443836	0	6.357552005	9.599912842	4.459431619	0	7.64385619	8.209453366	0	9.769837844	6.794415866	2.321928095
HOXD9	7.129283017	6.539158811	5.807354922	7.918863237	5.392317423	10.53332973	8.829722735	9.019590728	7.994353437	8.413627929	8.312882955	7.383704292	9.025139562	7.95419631	9.991521846	7.912889336	9.326429487	10	9.831307244	7.584962501	8.73470962	8.503825738	6.209453366	9.238404739	8.285402219	7.839203788	6.882643049	6.409390936	7.46760555	9.027905997	8.714245518	7.383704292	8.668884984	8.682994584	7.303780748	8.689997971	4.247927513	8.968666793	6.95419631	8.483815777	5.672425342	7.257387843	7.54689446	9.539158811	9.259743264	6.781359714	10.57459353	7.781359714	6.426264755
HP	1.584962501	6.794415866	6.108524457	1	2	5.672425342	4.087462841	3	2	8.569855608	1	5.087462841	3.459431619	3.459431619	3.584962501	5.584962501	7.108524457	2	0	0	0	2.584962501	3.459431619	8.873444113	3	3.321928095	2.584962501	1	1.584962501	2	6.491853096	7.257387843	0	1	0	2.807354922	4	2	5.700439718	3.700439718	4.95419631	7.06608919	0	2.321928095	1.584962501	1	0	1.584962501	0
HPGD	9.116343961	7.622051819	7.400879436	6.832890014	9.294620749	11.25797706	8.816983623	8.62935662	8.707359132	7.199672345	8.939579214	9.97441459	8.366322214	9.807354922	6.303780748	7.826548487	8.257387843	8.499845887	7.033423002	6.845490051	7.826548487	8.204571144	9.177419538	9.896332404	8.797661526	5.169925001	5.129283017	8.731319031	8.321928095	8.038918989	6.930737338	9.493855449	7	7.864186145	7.95419631	10.25148241	7.622051819	7.14974712	8.14974712	10.46147945	7.727920455	8.426264755	8.64385619	7.044394119	4.247927513	5.169925001	8.016808288	5.95419631	10.78790256
HRASLS	4.523561956	7.54689446	5	5.554588852	7.312882955	9.962896005	2.807354922	5.491853096	2.321928095	7.375039431	3.584962501	4.95419631	5.727920455	6.569855608	7.409390936	8.569855608	4.906890596	6.409390936	1	1	8.071462363	9.296916207	8.640244936	8.675957033	7.21916852	7.139551352	1.584962501	5.930737338	5.807354922	5.491853096	4.523561956	6.700439718	1	9.136991112	6.754887502	5.129283017	2.807354922	2.807354922	2	7.238404739	6.189824559	4.700439718	8.022367813	4.459431619	6.375039431	1.584962501	5.392317423	5.321928095	3
HRASLS5	2.584962501	3	2	0	3.321928095	3.584962501	2.584962501	2.321928095	5.523561956	2.584962501	2	1.584962501	2.584962501	4.807354922	3.584962501	2.321928095	3	3.584962501	0	1	3.807354922	2	8.194756854	4.523561956	1	6.942514505	1	2.584962501	0	1	2	3	0	9.821773982	2.321928095	4.754887502	2.807354922	3.807354922	2.584962501	0	2	3.906890596	0	0	0	0	4.247927513	1	1
HRC	9.353146826	3	4.807354922	2	5.169925001	5.554588852	4.584962501	3.807354922	4.392317423	4.700439718	3.459431619	3.906890596	3.807354922	11.06137119	3.700439718	3.584962501	3.321928095	5.209453366	2.584962501	7.826548487	7.189824559	6.807354922	3.700439718	4.321928095	3.169925001	4.857980995	2.807354922	9.878050913	3.906890596	5.491853096	9.71596199	3.700439718	2	2.584962501	7.614709844	3.906890596	3.321928095	5.807354922	4.523561956	2.321928095	2	7.108524457	0	2	4.857980995	3.906890596	4.584962501	4.169925001	7.54689446
HS3ST4	1	1	1	0	5.491853096	6.87036472	4.857980995	2	8.049848549	3	0	0	1	8.797661526	0	2.321928095	3.169925001	3.169925001	1.584962501	2.584962501	3.321928095	3.584962501	6.442943496	3.807354922	0	6.832890014	0	4.584962501	1	0	0	5.459431619	2.807354922	2.321928095	1	4.247927513	10.41996018	2	2.584962501	0	10.45121111	1	0	2.321928095	0	2.584962501	5	0	0
HSD17B6	7.228818691	9.11113567	6.658211483	5	5.95419631	9.862637358	7.826548487	7.707359132	5	6.741466986	6.189824559	5.882643049	6.918863237	8.647458426	7.787902559	7.839203788	5.392317423	8.139551352	6.965784285	7.108524457	8.317412614	7.569855608	6.339850003	6.189824559	6.491853096	6.426264755	5.614709844	4.523561956	7.17990909	7.169925001	6.807354922	5	6.022367813	7.375039431	6.64385619	7.055282436	7.442943496	8.550746785	7.77478706	7.651051691	8.098032083	6.475733431	6.409390936	7.74819285	8.761551232	5.491853096	6.228818691	6.832890014	6.321928095
HSPB6	8.640244936	7.17990909	6.06608919	3.807354922	5.882643049	8.087462841	6.569855608	5.882643049	5	5	5.087462841	6.442943496	6.169925001	13.03583007	4.700439718	8.442943496	4.807354922	8.016808288	5.169925001	8.228818691	7.159871337	8.703903573	5.459431619	6.044394119	5.044394119	5.459431619	2.807354922	11.00912879	4	6.169925001	8.87036472	5.209453366	4.754887502	9.177419538	8.672425342	8.744833838	5.781359714	6.375039431	6.714245518	4.523561956	6.62935662	8.54689446	2.584962501	5.321928095	5.832890014	9.483815777	6.475733431	6.599912842	7.108524457
HSPB7	10.73047014	8.451211112	9.47370575	4.087462841	8.400879436	6.599912842	4.584962501	3.906890596	4.247927513	5.584962501	3.584962501	6.807354922	5.044394119	13.82654849	7.098032083	8.400879436	5.64385619	7.303780748	3.459431619	10.12282799	7.707359132	8.603626345	4.321928095	5.64385619	3.169925001	6.686500527	3.459431619	11.61470984	4	7.857980995	11.39446269	4.64385619	4.247927513	5.426264755	9.647458426	5.672425342	4.807354922	7.714245518	5.129283017	3.906890596	7.118941073	9.041659152	2.807354922	4.459431619	6.807354922	6	4.321928095	6.06608919	9.831307244
HSPB8	12.45609769	10.30947635	10.33873638	11.20762447	12.73745862	9.074141463	11.91101741	13.53369474	12.81858218	11.94617524	11.01611184	12.92573986	12.97477307	13.77971936	12.12863881	11.99010396	11.04780555	11.18053081	7.055282436	10.37286506	10.88187871	11.51963625	11.97190275	13.19398729	12.19475685	6.714245518	11.14338321	12.50382574	11.93957921	13.17336483	11.85135865	12.75759836	6.303780748	11.23541594	9.746514321	12.31910758	7.383704292	11.74020239	13.44229559	11.14402087	9.071462363	11.30663136	8.588714636	7.321928095	10.26561505	11.33650656	9.531381461	10.65015421	11.96181141
HTN1	1	1.584962501	0	0	2.807354922	3.169925001	0	0	1.584962501	0	0	0	0	0	0	0	0	1.584962501	0	0	1.584962501	0	1	3.459431619	0	2	1	0	1	0	0	0	0	1	1	0	0	2	0	0	1.584962501	2	0	1.584962501	0	0	0	1	0
HTN3	1	0	0	0	1	2	0	1	1	1	0	0	0	0	0	0	0	1.584962501	0	0	0	0	1	5	0	0	0	0	0	0	0	0	0	0	0	0	0	0	0	0	0	0	0	1	0	0	0	0	0
HTR1D	6.303780748	5.129283017	7.434628228	6.209453366	6.62935662	1	5.129283017	4.247927513	2	5.426264755	4.95419631	5.832890014	4	4.169925001	9.2644426	5.285402219	5	3.321928095	6.247927513	5.285402219	3.807354922	3.321928095	3.459431619	5.832890014	4.95419631	4.247927513	5.491853096	2.584962501	4	5.807354922	6.266786541	5.977279924	3.700439718	2.584962501	4.392317423	5.832890014	4.087462841	9.442943496	2	6.845490051	3	4.321928095	0	4.906890596	4.754887502	5.247927513	2	5.426264755	4.247927513
HTR2C	6.554588852	6.820178962	2.584962501	1	5.727920455	9.103287808	1	7.076815597	0	4.857980995	1	0	6.285402219	1.584962501	4.392317423	0	6.781359714	8.882643049	1	0	4.700439718	3.906890596	0	0	3.459431619	2.321928095	1	0	0	4.754887502	1	6.820178962	6.539158811	0	3.321928095	1	0	2	2	7.721099189	1.584962501	3.906890596	0	8.330916878	1	0	0	5.087462841	6.087462841
HTR3A	4.169925001	1	1.584962501	2	8.144658243	2	4	5.087462841	1	7.266786541	3.906890596	8.103287808	6.426264755	1.584962501	3	5.392317423	3.700439718	1	0	0	3	4.906890596	4.754887502	3.459431619	3	1	4.321928095	2.321928095	5.357552005	7.257387843	2.584962501	8.033423002	2	5.247927513	1.584962501	7.434628228	7.686500527	5.247927513	2	1	4.247927513	4.700439718	4	1.584962501	0	6.375039431	4.087462841	0	5.614709844
HTR3B	1	0	0	0	0	0	3.459431619	0	2	2.807354922	1.584962501	0	3.321928095	0	1	3.321928095	1.584962501	1	0	0	1	3.459431619	0	0	0	0	0	1	1.584962501	6.339850003	0	4.700439718	0	3.807354922	0	1	1	2	0	0	1	0	1	0	0	1	3.321928095	0	0
HTR7	8.463524373	9.840777924	10.26091953	9.754887502	8.668884984	7.820178962	12.0697854	8.724513853	4.392317423	5.392317423	10.60362635	9.290018847	10.23601419	7.076815597	10.63662462	5.807354922	10.25266543	8.515699838	9.663558104	9.705632387	9.214319121	8.977279924	4.754887502	6.754887502	8.573647187	3.169925001	8.924812504	7.087462841	8.73809226	10.02236781	7.894817763	8.861086906	8.903881846	6.087462841	5.129283017	9.398743692	3.584962501	7.826548487	5.426264755	9.355351096	4.857980995	7.442943496	9.016808288	9.531381461	7.900866808	8.84862294	3.321928095	8.647458426	9.426264755
HTRA3	13.83427352	11.06608919	12.87171276	8.276124405	9.625708843	12.60940962	10.33427329	12.47522678	9.77478706	9.726218159	10.50581155	11.85408918	10.63843591	13.0225412	11.54978467	10.28424575	10.95274125	13.07815081	10.93737382	10.10328781	14.73550314	8.550746785	7.882643049	11.35149141	10.05528244	13.43580046	9.124121312	10.64475759	12.71360131	9.62388149	14.17578343	10.83526092	10.80493767	8.754887502	12.79400965	10.48582931	9.079484784	8.988684687	9.177419538	6.741466986	12.06777046	12.8697866	9.139551352	12.66910651	11.19044202	10.169925	9.627533884	10.24555271	8.353146826
IBSP	4.95419631	7.813781191	4.523561956	4.807354922	3.169925001	10.09539702	1	6.584962501	2	4	4.857980995	6.491853096	3.700439718	5.491853096	7.768184325	3.459431619	4.459431619	10.42416629	5.459431619	5.523561956	6.375039431	4.392317423	3	8.73809226	6.768184325	7.636624621	4.321928095	1	3.321928095	5.247927513	8.768184325	4.392317423	4.523561956	0	4.754887502	6.882643049	4.392317423	3.906890596	4.857980995	5.129283017	6.523561956	4.584962501	4.392317423	8.204571144	6.794415866	3.700439718	4.906890596	7.475733431	3.584962501
ICAM5	9.016808288	5.977279924	7.348728154	9.187352073	5	5.807354922	6.754887502	5.169925001	10.09275714	7.366322214	5.459431619	7.044394119	7.900866808	10.06743436	10.93590168	7.960001932	6.882643049	11.04371086	6.894817763	9.326429487	4	9.13442632	8.375039431	9.199672345	9.01402047	7.055282436	6.965784285	5.584962501	6.845490051	8.396604781	9.523561956	8.396604781	9.105908509	6.62935662	7.531381461	7.022367813	8.927777962	6.988684687	10.88340699	8.906890596	9.317412614	6.409390936	6.741466986	9.495855027	9.278449458	8.027905997	8.071462363	5.906890596	7.948367232
IDO1	9.59058705	7.257387843	5.64385619	7.247927513	13.9202598	9.667111542	10.65105169	12.89273253	9.77478706	9.541096615	13.59909924	9.301496195	10.87805091	13.31628153	7.499845887	8.982993575	8.276124405	10.38801729	8.228818691	9.283088353	7.247927513	6.087462841	9.921840937	11.20089861	9.413627929	6.714245518	7.599912842	9.797661526	11.90350531	9.674192268	6.820178962	11.77231457	11.41837972	7.787902559	8.033423002	9.703903573	10.16867212	7.375039431	11.63662462	7.228818691	9.84862294	7.77478706	2.807354922	8.330916878	7.794415866	6.768184325	15.10234483	8.13442632	9.105908509
IFI27	15.13959132	15.81908136	16.02738769	13.46951463	15.99706919	12.77519873	16.2848241	17.30797454	12.43071389	15.70617222	16.2204917	15.58349417	15.31631689	14.17601727	16.30702288	14.71188203	14.80221342	13.92016674	15.86169275	15.13743148	13.96117835	15.59799433	14.66188941	15.11125796	13.11341661	11.1234748	16.05021003	14.91653263	16.65397863	15.37541282	15.22817986	14.66833102	15.87814673	16.49580819	13.55602699	15.04593026	12.12412131	16.40499184	14.11788656	13.09572667	11.39124359	12.91513245	7.266786541	14.64695241	14.67612237	15.83350781	15.23080854	16.54834029	15.05345927
IFI44	11.29462075	13.77200522	11.49835061	8.807354922	11.84038455	11.18920683	13.21477445	13.10230382	9.756556323	11.80130419	12.32895536	10.82892983	11.85525783	11.00422047	12.45095346	9.789533645	12.26150731	12.09341756	11.64610864	11.76445696	11.02236781	13.11423036	11.2179577	12.14847658	12.12120972	7.238404739	9.797661526	10.85018684	13.5278435	12.32136443	9.691743519	10.88264305	12.73386272	12.67352992	11.11634396	10.65731845	10.39124359	12.93147623	11.1692987	10.27612441	7.741466986	9.981567282	5.044394119	10.09803208	12.20670915	13.06305796	12.97817417	12.19167615	11.95419631
IFI6	14.05239823	14.17812016	11.92109709	8.861086906	14.01976445	12.15006458	15.42104574	15.86495992	10.76155123	14.56700537	15.70352512	14.29598412	15.20281255	12.6805793	16.95222935	12.44863257	13.81938079	13.21173623	15.66619626	15.23526633	12.79624245	14.61355928	12.82257083	13.50096633	12.13314221	11.39231742	13.65093954	13.79106111	15.72398084	16.0917866	12.8917837	13.5133575	14.96736137	14.16010777	13.77951418	12.3459596	11.51026967	13.59525748	14.37727832	9.658211483	10.7548875	11.47623991	6.768184325	12.29834902	13.30221051	15.11195071	13.98049664	15.55401919	14.04882741
IGF2BP1	5.857980995	9.463524373	7.294620749	7.159871337	10.9708249	11.40354468	2	10.06877828	3.459431619	5.247927513	9.370687407	5.832890014	7.011227255	9.554588852	12.46989615	3.584962501	1.584962501	5	4.584962501	7.169925001	5.321928095	10.48984796	8.588714636	11.55842071	2.584962501	8.303780748	4.523561956	2.584962501	3.459431619	6.189824559	5.977279924	8.74819285	1.584962501	7.266786541	10.81458247	5.357552005	6.189824559	6.285402219	5.087462841	9.74819285	6.129283017	4.169925001	3.169925001	11.40673648	9.756556323	9.164906927	1	6.807354922	6.820178962
IGF2BP2	10.84156435	10.92332749	11.78667803	12.47876962	12.64588355	13.89907364	13.12412131	11.16741815	7.055282436	12.75863964	12.59152235	13.07815081	13.22415245	9.283088353	13.67782973	12.49210354	11.65910396	10.98085361	11.21613956	11.35645197	11.18549492	13.14688684	11.74567432	13.03977585	11.37449615	10.89102419	10.80009099	8.781359714	11.89595389	12.53818893	12.59688857	12.23900176	12.14274528	13.27306708	12.77231457	12.77107674	9.144658243	11.13699111	8.622051819	12.45172627	7.14974712	10.32192809	11.37286506	11.85213933	13.08081753	11.6851868	10.07414146	11.00632608	13.1067265
IGF2BP3	5.087462841	11.6188443	10.72792045	11.10787091	10.16490693	12.51742334	6.285402219	8.703903573	9.177419538	11.21067134	8.693486958	9.407267764	10.61654884	9.353146826	10.69957245	5	9.620219826	10.12023788	8.930737338	10.03754695	4.321928095	11.02652344	10.39016896	10.85252951	10.51865316	5.209453366	5.087462841	4.392317423	7.139551352	12.15069929	8.118941073	9.781359714	5.882643049	10.76487159	10.10066234	10.39874369	11.56938096	7.011227255	10.68562484	10.11374217	7.228818691	6.569855608	10.65284497	9.447083226	8.092757141	9.689997971	4.087462841	8.17990909	8.891783703
IGFL2	8.611024797	11.50729912	7.442943496	10.48280796	7.199672345	8.366322214	8.710806434	5.64385619	1.584962501	1.584962501	6.741466986	11.79928162	6.741466986	5.426264755	9.888743249	4.087462841	3.584962501	4.169925001	5.882643049	8.84862294	8.977279924	7.17990909	9.8008999	6.14974712	8.876516947	7.64385619	13.20365389	8.511752654	5.700439718	8.654636029	11.08613623	11.56985561	6.882643049	6.87036472	7.209453366	7.276124405	5.426264755	12.01959073	3	7.46760555	6.741466986	8.924812504	6.906890596	10.46760555	2.807354922	10.67065625	1	9.13442632	10.4918531
IGFL3	5	6.95419631	3	6.409390936	2	5.357552005	2.807354922	0	0	1	1.584962501	7.562242424	1	1.584962501	7.409390936	1.584962501	1	3	3.459431619	6.658211483	8.912889336	5.285402219	5.044394119	2	9.807354922	6.06608919	7.46760555	6.614709844	2.807354922	6.930737338	7.781359714	8.228818691	3.906890596	2.321928095	3.169925001	4.247927513	2.584962501	7.714245518	1	5.727920455	2	7.924812504	4.247927513	5.584962501	6.375039431	8.665335917	1.584962501	6.129283017	2.807354922
IGSF10	8.124121312	4.64385619	2.321928095	4.247927513	5.781359714	10.16616308	3.584962501	3.321928095	9.782998209	6.189824559	3.700439718	6.375039431	4	8.921840937	5.906890596	3	3.906890596	8.189824559	2.321928095	2.321928095	4.64385619	4.523561956	8.330916878	7.442943496	4	3.321928095	2.807354922	5.906890596	3.321928095	3.700439718	3.906890596	6.62935662	0	2.584962501	8.022367813	9.167418146	8.77807713	5.357552005	6.64385619	4.64385619	10.36632221	7.562242424	6.614709844	4.584962501	4	1	5.906890596	2	1.584962501
IL11	8.930737338	11.82217246	10.98013958	8.247927513	7.918863237	9.438791853	9.46760555	8.491853096	6.672425342	6.266786541	6.714245518	11.38801729	9.019590728	6.794415866	11.79360331	8.531381461	10.68562484	10.33427329	8.348728154	7.936637939	10.13955135	6.189824559	7.011227255	8.451211112	8.700439718	10.52454172	7.199672345	5.357552005	7.400879436	9.663558104	9.353146826	10.08613623	11.56557814	8.405141463	9.847057346	8.033423002	6.539158811	7.055282436	7.924812504	5.64385619	7.64385619	9	5.523561956	9.674192268	11.203348	8.73809226	5.044394119	8.897845456	7.375039431
IL1A	9.379378367	14.973518	15.71064503	12.92332749	9.862637358	7.924812504	12.74441341	15.42295172	8.257387843	7.768184325	11.25856603	12.16081685	10.74651432	6.599912842	14.63685116	13.39606956	13.14402087	8.915879379	12.01959073	9.361943774	8.451211112	8.807354922	9.807354922	10.29920802	10.54206454	6.584962501	10.509775	8.430452552	9.419960178	10.11113567	11.89216331	11.28713519	14.18091924	13.05782254	8.326429487	11.40992124	7.912889336	7.924812504	7.839203788	11.61194694	11.027906	9.544964433	8.957102042	13.3047791	13.7799245	11.73428623	11.73851453	11.72664392	10.10721708
IL22	1	0	0	6.686500527	2.584962501	0	5.554588852	1.584962501	3	1	1.584962501	1	0	1	1	4.087462841	0	0	0	1.584962501	0	1	2.321928095	2	3.321928095	1	0	0	0	4.459431619	1.584962501	0	3.459431619	0	0	2.321928095	1.584962501	2	0	0	0	0	1	0	5.169925001	0	1	0	0
IL24	8.761551232	12.43358544	13.52503135	11.10852446	8.330916878	7.459431619	12.86147468	9.938109326	6.357552005	6.832890014	9.426264755	11.54351522	11.38694025	7.409390936	14.41362793	9.95419631	12.33371443	9.705632387	10.75822321	8.957102042	9.063395081	5.727920455	7.523561956	8.894817763	11.10263189	10.62844554	8.527477006	7.330916878	8.033423002	10.5849625	12.65597786	9.741466986	12.60269887	10.80332392	10.18982456	10.15101654	7.076815597	5.754887502	6.129283017	8.829722735	4.906890596	6.807354922	4.807354922	13.32474311	13.22264399	10.509775	5.882643049	10.76570049	8.523561956
IL33	7.794415866	10.58308277	12.10230382	5.882643049	11.23900176	7.531381461	10.96434087	7.285402219	7.033423002	7.714245518	9.896332404	7.851749041	8.577428828	9.539158811	7.451211112	9.364134655	8.873444113	6.50779464	6.392317423	8.238404739	8.523561956	6.714245518	10.42731284	8.894817763	5.857980995	4.087462841	5.247927513	8.77807713	7.055282436	6.189824559	9.411510988	11.99753235	7.813781191	6.409390936	4.906890596	12.48582931	8.897845456	9.475733431	6.189824559	11.87728413	5.906890596	10.01122726	3.700439718	12.00877875	4.700439718	6.475733431	6.741466986	9.411510988	13.62365291
IL36A	6.022367813	3.906890596	0	8.682994584	9.269126679	1.584962501	10.3014962	9.753216749	7.665335917	8.550746785	9.577428828	10.29806257	10.07146236	1.584962501	8.668884984	9.627533884	6.569855608	6.426264755	5.857980995	1	3.807354922	5.285402219	9.259743264	10.49585503	9.271463028	0	5.781359714	9.479780264	9.87958325	7.888743249	0	8.348728154	8.475733431	10.7968508	0	9.93516505	2	4.087462841	2.321928095	4.584962501	2.807354922	3.169925001	5.882643049	0	0	3.321928095	9.876516947	0	6.930737338
IL36G	9.87958325	12.10623576	10.215533	12.74756363	9.926295995	6.50779464	13.94123105	13.72600523	7.73470962	9.319672121	10.82813648	12.68825031	11.17305246	4.807354922	11.54158066	12.26502894	11.61516981	8.082149041	12.13314221	9.294620749	10.12023788	8.816983623	11.2467406	10.18858885	12.77581601	7.942514505	12.44734157	9.271463028	11.6956633	13.7543656	10.5137276	12.30691611	13.96974625	13.38599718	7.794415866	9.884170519	5.392317423	7.434628228	5.247927513	9.113742166	6.247927513	11.01122726	11.73470962	12.00070427	11.26033152	12.23930017	10.65910396	11.17430154	13.21901722
INHBA	12.61263816	13.42875273	14.61154358	13.0086037	11.61332905	12.0406322	12.91401133	11.96470186	9.28771238	8.804131021	12.34928123	15.02565867	12.10066234	11.0768156	15.29648609	9.100662339	13.63413037	12.48356389	12.79522797	13.50320461	12.25827158	10.72024426	10.02928723	10.99506047	11.52110964	10.16239133	11.33594857	10.24911345	11.93221475	12.01576349	14.27750536	13.81067204	15.40434329	9.821773982	12.31486643	11.72706956	10.39231742	10.66266838	9.390168956	11.04712391	11.47015044	13.47129417	7.554588852	14.11780541	14.97955917	13.51237011	6.906890596	12.81977993	13.8094667
ISG15	13.55494852	14.45140432	12.15165083	8.647458426	13.11861669	11.00070427	14.14170803	16.80870028	10.32530546	13.26517549	15.23272071	13.92611064	14.38963134	11.60871685	14.66383603	12.31259938	13.34137983	12.42311591	13.97638512	13.56140729	14.00369358	13.55770301	12.14911199	12.98886217	11.9668659	12.81378119	13.96641533	12.48482289	15.59052857	15.18340277	11.85486838	11.22339841	14.59758704	13.65452415	12.7638348	12.24168529	10.78626963	10.7548875	14.15410608	10.02513956	9.921840937	10.09011242	6.894817763	10.41574177	13.90388185	14.66910651	14.46205488	15.20013231	13.42061819
ISL1	4.087462841	2.807354922	5.392317423	7.139551352	5.95419631	7.864186145	0	8.129283017	9.902375114	4.459431619	0	0	2.321928095	9.968666793	6.700439718	5	4.857980995	8.658211483	3.321928095	1	2	6.06608919	3.584962501	8.005624549	0	2.321928095	1.584962501	3.700439718	2.321928095	6.768184325	0	8.459431619	0	6.658211483	2.584962501	6.209453366	9.063395081	4	11.169925	5.807354922	9.961449694	3	2.807354922	3	2.584962501	0	6.247927513	5.727920455	4.584962501
ITGA11	11.85018684	10.16113188	6.584962501	8.335390355	7.348728154	12.72728233	10.01541505	8.982993575	9.060695932	9.878050913	8.622051819	9.851749041	8.810571635	11.32023645	9.430452552	7.6794801	8.438791853	13.00772811	9.041659152	7.781359714	10.19721669	8.071462363	5.882643049	10.82495874	9.202123824	9.011227255	6.714245518	7.807354922	9.977279924	5.754887502	12.47370575	7.392317423	8.383704292	6.491853096	11.53186878	9.326429487	9.052568051	7.832890014	8.199672345	5.781359714	11.12992693	12.01192607	7.199672345	11.22339841	8.8008999	9.129283017	6.930737338	9.447083226	6.658211483
ITGA5	13.1403505	14.29224973	13.42232762	14.86191079	14.38444651	13.23795681	13.436191	14.01463077	12.56510208	12.74336181	14.16514254	15.76116163	12.91139199	12.35259523	15.97844234	11.93369066	13.11374217	14.14210706	13.64013194	13.9685768	12.17211493	11.51422091	10.67242534	12.38127256	12.60455323	12.18920683	12.18146288	10.80976813	12.66155544	11.96974625	15.06368999	12.37693932	13.19444908	11.67860014	13.67076688	13.33845784	11.5980525	9.77807713	11.15228484	14.18138523	11.76652891	14.46626769	11.01471793	14.8045344	13.7522761	11.76611476	11.15860969	13.45236995	13.14799984
ITM2A	8	9.681238412	8.199672345	6.392317423	8.392317423	9.209453366	9.296916207	9.457380879	9.177419538	8.936637939	9.670656249	8.668884984	8.174925683	11.11439305	6.475733431	7.50779464	9.306061689	9.392317423	6.845490051	6.794415866	7.357552005	7.562242424	8.238404739	9.517669388	8.189824559	6.392317423	3.906890596	9.37721053	9.2644426	7.636624621	8.573647187	8.672425342	8.344295908	7.383704292	8.495855027	11.20457114	9.283088353	6.022367813	9.306061689	7.033423002	8.184875343	8.97441459	6.108524457	6.62935662	6.375039431	7.044394119	8.592457037	7.483815777	6.459431619
IYD	1	2.807354922	1	0	1.584962501	5.754887502	1.584962501	1	4.169925001	2.807354922	3.321928095	2.321928095	4.169925001	3.700439718	2.321928095	3.700439718	1	2	0	0	0	3.321928095	3.700439718	2	1.584962501	1	2.584962501	2.321928095	2	3.169925001	1	6.584962501	1	3.807354922	3.807354922	4	2.584962501	5.321928095	1.584962501	4.321928095	3.169925001	2	3.906890596	1.584962501	0	2.321928095	3	1	4.584962501
KBTBD12	4.807354922	2.321928095	3.321928095	0	10.23720996	5.392317423	0	2.321928095	1	0	2	2	1.584962501	9.11113567	1.584962501	3.584962501	1	2.584962501	0	4.087462841	3.321928095	5.727920455	7.651051691	8.569855608	1	0	1	6.50779464	2	2.321928095	6.044394119	2.807354922	0	1.584962501	3.459431619	3.321928095	9.105908509	4.321928095	0	1	7.348728154	5.044394119	0	0	0	1	3	2	4
KCNB1	5	1.584962501	1	2.321928095	2.807354922	3.700439718	3.584962501	1.584962501	2	3.169925001	3	1	2	6.807354922	4.64385619	2.321928095	1	3.584962501	1	3.807354922	3.169925001	7.189824559	1.584962501	4.754887502	3.169925001	2.584962501	2.321928095	3.584962501	2.807354922	2.807354922	4.906890596	3.321928095	1.584962501	0	3.321928095	4.392317423	4.247927513	2.321928095	3.700439718	1	1.584962501	5.044394119	0	1	2.584962501	2.584962501	2.584962501	1	2.584962501
KCNJ16	2.321928095	1.584962501	1	0	3.321928095	5.169925001	3.459431619	4.584962501	3	0	0	0	1	3.584962501	0	2.584962501	2.807354922	2.807354922	0	1	2.807354922	6.357552005	2.321928095	3.700439718	3	1.584962501	1	4.392317423	2.584962501	0	2	7.209453366	0	1	1.584962501	2.807354922	3.584962501	3	1.584962501	2	1.584962501	4.169925001	2.584962501	0	1.584962501	1	1.584962501	1	2.321928095
KCNK9	9.271463028	3	6.303780748	3.459431619	6.044394119	6.741466986	5.554588852	4.169925001	2	3.807354922	2.584962501	5.169925001	5.129283017	3.169925001	9.252665432	2	4.392317423	4.392317423	3.169925001	1.584962501	6.50779464	3.807354922	2.584962501	3.906890596	5.129283017	4.754887502	0	1	2	6.357552005	2	2.584962501	2.321928095	2.584962501	5.491853096	3.584962501	4.087462841	2.321928095	2.807354922	3.459431619	3.807354922	3.807354922	3.700439718	4.087462841	2.807354922	4.169925001	3	2	3.584962501
KHDC1L	6.087462841	12.64655871	3.459431619	4.247927513	4.169925001	3.700439718	7.882643049	7.247927513	1.584962501	6.50779464	6.426264755	6.539158811	5.64385619	2.321928095	7.055282436	8.77807713	4.523561956	4.700439718	6.714245518	5.129283017	9.071462363	9.346513733	7.098032083	3.459431619	7.483815777	6.247927513	7.303780748	5.321928095	5.930737338	11.11178774	7.076815597	7.21916852	7.409390936	10.38694025	2.584962501	4.523561956	3.169925001	8.243173983	4.459431619	7.169925001	2.807354922	2.807354922	2	7.247927513	4.64385619	10.54012804	1.584962501	6.392317423	6.64385619
KIAA1456	5.781359714	5.459431619	8.882643049	3.584962501	8.005624549	6.569855608	4	3.700439718	8.011227255	5.129283017	6.700439718	3.584962501	3.906890596	9.273795599	6.832890014	4	7.599912842	6.714245518	3.906890596	3.584962501	3.807354922	5.672425342	5.247927513	9.550746785	4.754887502	4.247927513	0	5.977279924	4.459431619	5.392317423	5.357552005	8.396604781	2.321928095	2.321928095	3.584962501	6.339850003	8.707359132	8.651051691	5.906890596	3.321928095	8.033423002	6.523561956	3.584962501	4.857980995	5.64385619	3.321928095	7.64385619	2.807354922	3.700439718
KIAA2022	2.807354922	2.807354922	0	2	4	7.247927513	2.321928095	0	3	4.64385619	0	2.584962501	2	8.228818691	2.584962501	1.584962501	2.807354922	2	1	1	4.459431619	5.129283017	8.17990909	8.139551352	3.906890596	6.303780748	1	2.584962501	0	4.807354922	4.087462841	6.820178962	0	0	2.321928095	6.491853096	8.592457037	2	8.527477006	2.321928095	4.807354922	5.321928095	5.129283017	3.459431619	2.584962501	1.584962501	5.169925001	1.584962501	0
KIF12	7.169925001	5.247927513	7.459431619	4.321928095	8.939579214	7.228818691	6.614709844	4.64385619	8.139551352	4.087462841	6.781359714	5.95419631	6.988684687	7.189824559	10.03479896	3.807354922	8.413627929	7.672425342	5.247927513	6.06608919	3.807354922	4.700439718	3.906890596	9.139551352	6.599912842	4.95419631	7.129283017	5.857980995	8.430452552	4.459431619	8.906890596	4.247927513	3.807354922	3.169925001	4.087462841	3.906890596	6.965784285	6.62935662	8.535275377	6.599912842	7.700439718	5.554588852	3.906890596	8.686500527	6	5.044394119	4.584962501	5.491853096	6.442943496
KIF14	8.103287808	10.23840474	8.17990909	9.30833903	9.426264755	10.58683979	10.74399286	8.794415866	10.50581155	11.27903014	9.958552715	9.154818109	10.29920802	11.15734694	10.56224242	9.419960178	10.24079133	11.76155123	9.154818109	10.07012094	7.658211483	10.31854281	10.666224	11.15228484	9.573647187	7.276124405	6.754887502	6.375039431	8.876516947	11.25856603	7.826548487	10.03754695	9.116343961	9.342074668	10.5849625	10.2772874	10.34096276	10.56795608	9.622051819	11.08613623	10.25620869	9.804131021	9.556506055	10.03754695	10.62662165	8.945443836	9.861086906	8.562242424	8.977279924
KIF18B	9.28077077	10.01262454	8.28077077	9.501837185	10.60917874	12.38424412	9.736401931	10.19967234	11.05799172	10.87881728	10.16867212	9.011227255	10.42626475	11.8273427	10.6128685	9.769837844	10.22037833	11.97405602	10.04575966	10.67330908	8.405141463	10.59712143	10.66266838	11.67727919	10.1176431	9.250298418	7.826548487	7.312882955	9.955649908	11.04439412	8.581200582	10.34318572	9.573647187	10.30492167	11.49934763	11.38963134	10.70217269	11.31514956	10.41468524	10.33427329	10.81698362	9.726218159	10.17617315	9.599912842	10.69087101	9.174925683	11.42259043	9.197216693	9.552669098
KIF26B	10.75154406	10.08480839	8.266786541	9.355351096	8.927777962	12.34374092	10.68999797	9.269126679	8.14974712	11.2137118	9.569855608	11.08480839	9.385862401	10.77066389	8.77807713	7.721099189	9.729620744	11.73301532	9.799281622	9.252665432	10.78135971	9.63481105	9.216745858	10.7903485	9.746514321	8.918863237	7.076815597	8.971543554	9.28077077	10.64925618	11.16176174	10.07815081	9.108524457	7.651051691	11.12863881	8.714245518	10.00281502	9.228818691	9.385862401	6.820178962	9.677719642	11.09473751	7.977279924	11.5137276	8.658211483	8.499845887	5.95419631	9.955649908	8.471675214
KIF2C	10.76735685	12.07881795	10.64385619	11.11894107	11.80372753	12.48104257	11.21613956	11.73640193	11.72408746	12.10066234	11.23062093	10.00842862	11.45635442	12.62342429	12.19537221	10.95782756	11.19352536	12.25561875	11.37340896	11.08414401	10.42206477	11.73343908	12.32192809	12.83110928	11.29174628	10.84156435	9.808964175	8.495855027	11.48683502	12.40540742	9.252665432	11.00562455	10.62021983	11.04984855	11.79563384	11.72792045	11.8372337	11.59898297	11.68781306	11.62479546	12.1711768	10.81858218	10.17492568	11.82892983	11.69653291	10.45224124	12.7638348	10.40301202	10.06474276
KIF4A	10.09671515	11.62479546	9.84862294	10.033423	11.26737193	12.35424938	11.10525378	10.94178124	11.20823436	12.04200131	11.06608919	10.08878824	9.174925683	12.5028318	11.49835061	9.5980525	10.906139	11.99329224	10.78381676	10.59991284	8.675957033	10.44397954	11.47319838	12.13955135	10.49485558	9.627533884	7.651051691	7.971543554	10.49884921	11.48028532	8.731319031	10.54882191	10.03204573	9.876516947	11.83289001	11.00070427	10.99081308	11.57978733	11.65821148	11.19414124	11.54592977	10.09803208	9.661778098	10.47471995	11.51175265	9.353146826	11.64655871	9.773139207	10.18487534
KLB	3.700439718	4.64385619	2	3.459431619	3.700439718	5.64385619	3.700439718	7.011227255	5.64385619	4.392317423	3.169925001	3	2.807354922	7.807354922	5.169925001	5.554588852	4.321928095	4.584962501	3.459431619	2.807354922	1.584962501	5.857980995	5.807354922	6.209453366	4.392317423	3.459431619	1	4	4.169925001	6.894817763	2.321928095	4.754887502	3	5.614709844	2.321928095	5.392317423	5.584962501	5.129283017	6.754887502	5.209453366	6.321928095	3.169925001	3	4.392317423	4.700439718	4.459431619	6.614709844	1	2.584962501
KLF15	3.321928095	3	4.64385619	4.64385619	3	8.668884984	6.087462841	3.807354922	4.64385619	5.426264755	2.321928095	2.321928095	3.169925001	6.409390936	7.321928095	4.584962501	6.189824559	8.861086906	3.584962501	4.169925001	6.266786541	7.888743249	5.554588852	8.842350343	3.459431619	5.882643049	3.584962501	5.64385619	5.426264755	2	6.459431619	6.339850003	3.459431619	4.169925001	6.977279924	5.285402219	4.247927513	1.584962501	7.912889336	3.906890596	5.285402219	6.882643049	3.584962501	3.321928095	3.700439718	3.807354922	5	3.169925001	2
KLHDC7A	3.700439718	0	2	4.247927513	6.62935662	2.321928095	3	3.807354922	3.906890596	6.599912842	5.209453366	3.321928095	4.523561956	4.321928095	2	6.06608919	4.321928095	4.247927513	2	0	1.584962501	5.727920455	2.807354922	4.523561956	1.584962501	0	2	1.584962501	5.754887502	1	0	8.73809226	0	4.247927513	2.321928095	5.247927513	4.459431619	4.087462841	1.584962501	1.584962501	4.321928095	5.857980995	2	0	2.584962501	2	7.366322214	2	2.807354922
KLHDC7B	12.93350625	11.17242751	5.832890014	7.189824559	12.44604941	9.233619677	8.519636253	12.81518313	7.531381461	13.70000615	12.45815025	7.276124405	8.290018847	11.14465824	10.01122726	12.68387187	7.845490051	11.4236412	12.19414124	7.357552005	7.531381461	11.02236781	6.845490051	11.73216743	7.129283017	4.700439718	9.845490051	8.022367813	8.28077077	12.97978243	8.668884984	7.936637939	8.438791853	11.75822321	6.459431619	9.022367813	7.614709844	7.672425342	11.22580994	4.459431619	11.28193003	6.727920455	3.807354922	6.977279924	6.569855608	11.37340896	9.002815016	12.88417052	7.607330314
KLHDC8A	5.392317423	6.442943496	4.392317423	4.459431619	5.614709844	12.89235308	3	4.584962501	5.491853096	6.087462841	3.321928095	4.584962501	3.584962501	4.906890596	4.087462841	8.768184325	4.584962501	8.087462841	5.209453366	3	5.169925001	6.339850003	5.554588852	9.21916852	8.768184325	4.169925001	4.321928095	5.95419631	4.906890596	3	7.139551352	3	2.584962501	10.53624722	6.807354922	5.754887502	5.392317423	4.169925001	4.857980995	3.321928095	5.554588852	6.375039431	7.139551352	4.169925001	4.392317423	3.906890596	2.584962501	4.754887502	2.584962501
KLHL33	1	1	1	1	2.321928095	2.321928095	1.584962501	0	1	0	3.321928095	0	1	5.882643049	1	0	0	3.169925001	0	3.321928095	0	2.807354922	0	0	0	1	0	2.321928095	1.584962501	0	3.700439718	1	0	1	1	3.169925001	3.321928095	4.523561956	1	0	2.807354922	2.321928095	0	1	1	1.584962501	0	1	1
KLHL40	6.672425342	3.906890596	3.807354922	0	4.392317423	1	0	0	0	0	0	3	0	10.56890615	0	0	0	1.584962501	0	6.977279924	5.044394119	4.95419631	0	5.95419631	0	1	1	8.375039431	0	3.321928095	7.768184325	0	1.584962501	0	6.129283017	0	2.321928095	5.357552005	0	0	2	6.339850003	0	1	2.321928095	1	0	0	6.614709844
KLHL41	9.675957033	7.392317423	9.317412614	3.169925001	7.475733431	5.087462841	2.807354922	0	1.584962501	5.321928095	1.584962501	5.754887502	1.584962501	13.50742302	0	3.700439718	0	3.459431619	2.807354922	9.28077077	7.209453366	8.238404739	7.087462841	5.044394119	2.584962501	2.584962501	1	11.75363462	2.584962501	7.515699838	10.89481776	3.321928095	3.169925001	4	8.550746785	4	2.807354922	7.129283017	2.584962501	1	4.906890596	9.301496195	2	1.584962501	5.832890014	1	3.321928095	1.584962501	9.041659152
KLK11	12.44112862	11.91811785	5.832890014	11.08812569	11.84509796	12.2039597	13.47167521	13.51803838	9.044394119	12.29519496	11.81378119	14.13282101	13.97073504	7.499845887	9.813781191	11.93258387	11.48028532	7.994353437	11.00562455	9.036173613	9.991521846	12.14561378	11.40301202	11.50133962	12.84450963	7.515699838	13.82396426	11.50233458	12.92629599	13.06592096	12.02548566	12.91026796	11.93590168	14.31451244	12.38046107	12.00070427	9.451211112	12.25856603	11.52796564	13.55458885	10.16364968	10.80170836	12.24168529	10.3553511	7.658211483	13.43697175	9.17990909	11.80130419	12.24168529
KLK12	7.700439718	7.321928095	1.584962501	7.727920455	8.968666793	5.807354922	9.211888295	11.37395266	6.87036472	11.07146236	10.91363743	13.48116875	12.4429435	4.807354922	8.731319031	11.79400965	7.392317423	7.787902559	7.781359714	5	7.033423002	12.1234748	9.273795599	10.1382718	12.47395937	4.857980995	12.89083425	9.769837844	13.23122118	12.16302064	10.71681946	10.68650053	12.13602985	12.85116341	7.426264755	10.91438513	5	8.495855027	4.64385619	4.584962501	5.426264755	6.108524457	10.84077792	6.108524457	1	11.43358544	7.426264755	8.209453366	11.60316268
KLK13	12.27670602	9.672425342	3	10.033423	11.60779264	8.584962501	12.59011917	14.11032017	9.82336724	11.86302471	11.15228484	13.47484667	15.10946341	3.169925001	11.44449729	13.99947157	10.5137276	9.927777962	7.622051819	6.475733431	8.82336724	13.86631302	11.67771964	12.81658371	13.53624722	3.321928095	12.70411979	11.46913302	14.22475539	13.19567979	12.70908381	10.17866485	9.987264012	15.58017022	8.038918989	10.72109919	3.321928095	10.23720996	5.459431619	13.2261111	4.392317423	5.459431619	10.12799432	10.22158712	5.285402219	13.65239686	8.791162889	11.93737382	11.34928123
KREMEN2	10.40832974	9.971543554	9.544964433	8.658211483	9.501837185	10.666224	6.228818691	8.471675214	12.61516981	11.72834571	5.977279924	6.845490051	8.596189756	13.16396409	11.90538701	8.483815777	9.59058705	13.4943556	9.991521846	11.35590164	8.271463028	11.09275714	9.50779464	10.26912668	10.22037833	6.189824559	10.89708913	7.475733431	9.167418146	10.21188829	10.38370429	8.95419631	10.72621816	10.14847658	7.826548487	9.541096615	10.35093918	7.826548487	12.54109662	8.479780264	10.9708249	7.033423002	7.199672345	7.700439718	11.22460468	10.28655776	7.169925001	8.06608919	10.20701432
KRT13	16.39359156	8.252665432	7.330916878	13.41045135	17.67641855	16.05392588	12.03066714	19.51598082	18.38223561	16.61741007	17.12965532	16.54458717	14.69593511	13.75718163	12.39285404	16.86683217	17.52765263	13.08381171	6.50779464	10.69522829	15.51258616	15.68425551	18.33546887	18.05046514	13.19337135	12.80815977	14.46090379	18.30714743	18.07845836	12.60779264	7.977279924	17.9102211	10.57931594	17.8681594	11.9854862	18.15259184	14.87718826	16.26147058	17.71978319	16.83398951	11.51471405	12.28915435	12.66688971	7.321928095	7.098032083	9	18.44921314	9.202123824	16.32846457
KRT17	19.0722373	17.578697	18.1461112	19.43215242	18.00447835	17.48686644	19.659327	16.99465176	16.63390341	18.0091452	19.63460724	20.18369716	19.77132504	15.72823941	19.74903466	17.87194734	19.77946769	17.40587273	19.06116285	17.86453077	19.80413732	18.03198652	17.42411707	17.1692987	18.92091979	19.49771348	20.50549854	16.53761276	19.06708243	18.37934029	18.96500355	18.82730859	19.51146506	19.20541861	17.82918385	18.01380245	15.72203369	17.36613435	17.98373402	19.24809203	18.00927097	15.93394417	19.52454745	18.43657329	18.60942045	19.60736644	17.51603855	19.8088558	19.72858985
KRT23	11.1376316	8.17990909	8.243173983	11.5674808	8.64385619	7.339850003	11.86727874	9.703903573	7.787902559	12.67375074	9.228818691	11.13955135	11.54351522	4.700439718	11.32361776	11.57364719	8.636624621	7.06608919	7.392317423	5.727920455	11.51422091	10.76404222	9.11113567	9.805743872	10.92777796	8.159871337	9.471675214	8.243173983	11.00912879	13.47876962	11.27204652	11.53284291	10.72280753	13.13955135	3.584962501	9.586839788	3	10.53235593	8.46760555	14.09366515	8.632995197	10.36850646	8.098032083	10.82654849	11.92740761	12.53988579	12.75321675	9.87958325	11.23780747
KRT24	0	0	0	8.076815597	7.451211112	7.139551352	6.918863237	1.584962501	11.67815996	8.475733431	11.45224124	9.647458426	4.459431619	6.714245518	11.18982456	13.33441297	10.62296694	7.54689446	1.584962501	0	7	5.129283017	13.28410113	10.15228484	1.584962501	6.14974712	8.791162889	5	11.08679969	5	0	10.53527538	7.636624621	10.40514146	3.906890596	10.14210706	9.951284715	5.321928095	4.700439718	6.672425342	6.303780748	1	3.321928095	0	1	6.129283017	14.05069894	3.807354922	4.807354922
KRT3	3	3.321928095	2.321928095	5.209453366	4.392317423	7.906890596	3.584962501	8.700439718	3.459431619	2.321928095	3.807354922	8.499845887	5.129283017	2	3.321928095	3.459431619	5.209453366	4.247927513	5	1.584962501	5	7.665335917	6.727920455	4.459431619	2.321928095	3.459431619	6.930737338	10.2772874	5.554588852	2.321928095	3.321928095	7.044394119	2.584962501	6.50779464	4.321928095	5.357552005	3	13.08181628	4	4.700439718	3.321928095	1.584962501	2.807354922	2	3.807354922	3.459431619	3.906890596	3.584962501	8.252665432
KRT32	2.807354922	4.321928095	1	4.64385619	4.64385619	8.348728154	4.523561956	2.584962501	5.754887502	5.087462841	2.807354922	3.321928095	3.321928095	5.857980995	4.807354922	3	5.129283017	4.459431619	2.807354922	3.584962501	3.584962501	7.228818691	3.906890596	4.700439718	2	4.523561956	3.459431619	3.700439718	4.321928095	3.807354922	3.321928095	5.044394119	2.584962501	5.321928095	3.169925001	4.807354922	3.700439718	6.087462841	8.317412614	4.169925001	5.614709844	2.584962501	5.087462841	3.321928095	2.807354922	4.247927513	1	2	3.459431619
KRT33A	2.321928095	0	2.321928095	3	4.584962501	4.087462841	3.459431619	3.459431619	3.584962501	5.930737338	3.169925001	4.459431619	2.584962501	3.169925001	4	3.169925001	3.321928095	1.584962501	1.584962501	1	1	2.807354922	3.807354922	2	1	1	3.459431619	3	3.807354922	2	2.321928095	5.832890014	3.459431619	4	1	4.087462841	4.321928095	5.672425342	6.906890596	5.044394119	6.266786541	0	2.584962501	1.584962501	2.584962501	0	4	0	3
KRT36	2.807354922	2	1	0	3.906890596	4.906890596	1.584962501	6.426264755	5.807354922	2.584962501	2.321928095	1.584962501	1.584962501	4.169925001	2.321928095	2	1.584962501	1.584962501	1.584962501	4.523561956	2.584962501	5.523561956	3	5.672425342	2.584962501	2	2	2.807354922	1	1.584962501	2.584962501	2.807354922	1	1	2	4.807354922	2.807354922	2.584962501	10.26912668	3.459431619	7.139551352	1.584962501	1.584962501	0	1.584962501	1.584962501	1.584962501	3.584962501	4
KRT4	5.882643049	2.584962501	4.857980995	9.164906927	11.98477446	9.722807531	7.936637939	13.69675024	15.35462819	12.75133484	15.57922753	12.28424575	11.76155123	6.392317423	10.79441587	14.42423191	15.26205813	7.238404739	3.459431619	3.807354922	10.96866679	12.91195368	17.23694847	17.11940725	6.87036472	10.69087101	6.129283017	16.15592502	14.63259767	13.14625045	5.169925001	14.82615121	7.721099189	14.62273822	4.807354922	17.44225508	8.971543554	15.17998682	11.25797706	15.30060281	12.7897374	9.596189756	3	3	2.321928095	8.569855608	14.51551506	8.915879379	9.177419538
KRT40	0	0	1	1.584962501	4	5.95419631	1	1	1.584962501	4.392317423	1.584962501	1	0	6.266786541	1	1	0	2.807354922	0	1.584962501	0	1.584962501	2.807354922	2.321928095	0	1.584962501	0	3.459431619	1	3.169925001	0	6.375039431	1	2.584962501	0	1.584962501	2	1	5.554588852	4.087462841	3.700439718	1	0	1.584962501	0	0	3	0	1.584962501
KRT7	10.41362793	10.19844504	7.832890014	6.50779464	13.8207773	8.97441459	7.294620749	10.06069593	9.649256178	12.56890615	10.36850646	10.98441846	7.531381461	9.346513733	8.724513853	13.36618559	9.01402047	10.70735913	9.417852515	5.357552005	9.361943774	11.46454575	8.169925001	9.350939182	7.442943496	8.299208018	7.599912842	6.882643049	12.25915477	9.73470962	12.80513926	13.86166852	7.832890014	12.86147468	7.977279924	13.52894242	10.40514146	7.033423002	12.53576138	7.787902559	10.40832974	11.2772874	6.266786541	7.06608919	9.396604781	11.1401907	10.11243951	8.005624549	7.400879436
KRT76	1	1.584962501	0	1	8.82336724	2.584962501	3.906890596	8.658211483	0	1.584962501	3.700439718	10.44501485	4.700439718	0	2.807354922	3	3.584962501	1	6.022367813	2.807354922	4.087462841	4.321928095	5.247927513	2	3.321928095	3.459431619	5.426264755	10.34318572	5.169925001	3	2	7.761551232	3.459431619	4.64385619	5.285402219	6.942514505	1	8.791162889	3.169925001	3.459431619	0	1	1.584962501	2.584962501	2	3.321928095	2	2.807354922	8.945443836
KRT78	8.422064766	4.169925001	4.857980995	11.09671515	10.53818893	5.426264755	11.7619667	12.3426303	9.087462841	10.37177664	11.59292416	11.77066389	12.44527356	7.483815777	9.839203788	11.86263736	10.31741261	8.14974712	8.169925001	3.169925001	9.733015322	11.19844504	11.88912366	13.17211493	10.26091953	5.044394119	11.83999107	13.03668877	11.66977089	12.33511117	7.888743249	9.611024797	10.70822173	13.38100211	4.857980995	13.27058734	8.108524457	11.55410915	7.832890014	9.743151394	9.782998209	5.209453366	6.845490051	5.129283017	8.189824559	12.58566677	14.06726628	8.233619677	10.32192809
KRTAP3-2	0	0	0	0	0	0	1	0	0	1	1	6.321928095	2.321928095	1.584962501	0	1	0	0	1	0	0	0	1	0	0	0	1	4.857980995	0	1.584962501	0	0	0	1.584962501	0	1	0	1.584962501	3.169925001	6.247927513	1	0	0	0	0	0	1	0	0
KRTAP4-1	3.807354922	2.807354922	4.087462841	4.64385619	5.857980995	5.672425342	4.523561956	3.584962501	1	4.754887502	3.169925001	2.584962501	3.169925001	2.807354922	5.247927513	2.584962501	3.700439718	5.882643049	2.807354922	4.321928095	5.832890014	3	0	0	4.087462841	5.459431619	0	2	3.906890596	4	2.807354922	2.584962501	0	3	2.321928095	4.906890596	3.906890596	4	2.321928095	7.076815597	4.321928095	4.459431619	6.169925001	3.807354922	3.807354922	0	0	4.392317423	3.169925001
KY	3.321928095	3	3	3.321928095	4.392317423	4.807354922	5.357552005	4.64385619	7.14974712	2	3.906890596	4.700439718	3.321928095	6.303780748	5.247927513	2.807354922	6.339850003	6.768184325	3.584962501	1.584962501	3.906890596	4.754887502	2.321928095	3	6.189824559	3.584962501	3.700439718	5.523561956	4	2.807354922	3.906890596	5.727920455	1	3.584962501	0	2.807354922	3.584962501	4.906890596	6.686500527	4.087462841	1	4.64385619	2	4.459431619	3	2.321928095	2	0	4.700439718
LAIR2	5.727920455	5.357552005	2	4.169925001	5.087462841	5.857980995	1.584962501	6.965784285	4.321928095	6.321928095	5.807354922	5	5.807354922	5.727920455	2.807354922	4.754887502	6.50779464	4.64385619	3.169925001	2	4.95419631	2.807354922	3.584962501	4.392317423	5.247927513	2.584962501	2.584962501	4.169925001	4.459431619	3.169925001	3.459431619	2.807354922	5.781359714	4.392317423	4.321928095	5.209453366	5.523561956	4.700439718	6.087462841	4.584962501	4.754887502	3.906890596	2.584962501	3.459431619	3.700439718	2.584962501	5.781359714	2.807354922	3
LAMA1	9.988684687	9.625708843	10.43462823	8.276124405	9.20701432	8.654636029	8.487840034	8.882643049	5	12.52356196	7.375039431	8.592457037	7.06608919	7.483815777	11.49934763	5.247927513	9.967226259	11.2485206	10.9708249	12.46913302	10.98655315	10.41151099	4.700439718	11.62616532	10.17741954	7.129283017	2.321928095	6.95419631	10.35424938	5.807354922	10.37721053	5.554588852	10.70822173	10.61562964	7.906890596	4.754887502	7	10.56033283	9.079484784	3.321928095	6.339850003	8.84862294	10.38046107	9.857980995	5.727920455	10.70649602	4.321928095	8.366322214	10.50183718
LAMA3	15.69571766	15.46795574	13.82565447	15.27525154	14.32403987	15.31995431	16.05720909	15.05904866	14.69310576	14.98966059	15.46846495	15.02600464	13.08530647	13.97522104	17.70896261	12.70390357	15.88550573	11.70390357	14.86336356	16.41519709	10.63753055	14.06760242	15.01689532	13.11748077	12.43567026	9.736401931	11.28135052	12.41230521	13.82227206	14.2708793	15.17496468	15.3502486	15.80294543	13.61999066	13.45750914	13.58894882	14.39452968	14.28699085	13.75070699	14.96947646	13.57329215	14.71735512	11.08945048	15.38397423	13.66866342	12.19905882	11.75988818	12.61585949	14.44430315
LAMB4	2.807354922	4.523561956	3.700439718	1.584962501	2.584962501	4.807354922	6.459431619	3.459431619	2.584962501	6.554588852	3.807354922	3.700439718	2.321928095	4.321928095	4.807354922	1.584962501	5.426264755	4.523561956	4.523561956	4	4.754887502	5.426264755	5.285402219	5.700439718	3	3.807354922	1.584962501	7.228818691	3.321928095	8.17990909	5.977279924	7.693486958	3.169925001	1.584962501	2.321928095	5.247927513	3.459431619	8.118941073	8.28077077	4.321928095	5.044394119	3.459431619	2.321928095	4.392317423	3.700439718	4	3.169925001	5	5.169925001
LAMC2	16.47940136	16.72035115	17.16218478	16.29532053	16.74909687	15.90286968	16.95192213	16.97725756	15.85788383	16.86108691	16.3415362	16.62057782	14.84347946	13.28958667	18.98374237	15.70706249	17.67857951	14.41170958	16.53987065	17.06356361	15.07401599	14.64058388	15.65245288	14.09093942	14.11536884	13.05256805	12.6411486	14.52441928	15.81405668	16.39545046	17.00561359	17.55397421	17.1642195	16.09455196	14.23758344	16.15582622	13.87113518	12.72067179	15.52772134	15.97846469	14.58472767	17.33028668	14.20701432	16.71028179	15.58648798	13.30862345	12.87152026	14.72659071	15.79791479
LAMP5	10.13057056	9.324180547	6.357552005	6.554588852	6.894817763	11.10131915	7.266786541	7.366322214	6.906890596	5.459431619	7.562242424	10.56033283	4.906890596	8.647458426	4.247927513	6.321928095	7.108524457	8.087462841	8.45532722	7.055282436	10.03754695	8.459431619	4.95419631	6.727920455	5.754887502	7.930737338	6.672425342	8	9.330916878	5.930737338	9.672425342	7.189824559	6.539158811	5	8.30833903	6.781359714	6.266786541	7.247927513	6.658211483	5.169925001	9.049848549	10.1959873	6.303780748	9.749869427	5.857980995	8.189824559	5.857980995	7.876516947	5.906890596
LBX2	6.285402219	4.857980995	5.491853096	4.95419631	5.491853096	6.209453366	4.700439718	7.033423002	3.807354922	6.820178962	4.584962501	4	3.700439718	5.169925001	6.14974712	5.906890596	6.129283017	6.169925001	5.321928095	4	5.977279924	6.044394119	5.459431619	7.539158811	3.807354922	7.276124405	4.169925001	2.584962501	4.754887502	6.700439718	4.807354922	5.426264755	6.584962501	5.727920455	6.475733431	6.339850003	5.426264755	5.044394119	5.857980995	5.044394119	6.022367813	5.087462841	2.807354922	4.584962501	4.169925001	5.209453366	5.807354922	4.754887502	4
LCE1F	2.321928095	3	0	4.321928095	2.807354922	4.169925001	5.672425342	2.584962501	0	1	4.523561956	8.721099189	7.159871337	3.169925001	4	0	3.321928095	7.599912842	2.807354922	4.754887502	3.584962501	7.285402219	3.459431619	1	7.392317423	1	6.266786541	6.022367813	3	6.087462841	9.786269628	5.491853096	7.686500527	4.64385619	2	4.321928095	1	2.807354922	0	4.321928095	2	5.64385619	7.011227255	4.321928095	2.584962501	5.672425342	2.321928095	2.321928095	8.447083226
LCN2	13.53405966	12.6163191	10.02375435	13.68244601	11.32699117	7.539158811	14.47084949	14.75483532	11.78790256	16.29770443	14.89803448	14.46179916	13.27685139	9.638435914	13.46480098	15.55764319	13.96099742	10.77478706	11.53527538	6.14974712	13.32474311	12.42626475	13.02427396	13.22641219	13.53320804	11.50928017	14.02738769	13.07246761	15.14621066	13.73470962	11.51026967	15.74811421	14.39974522	15.23429354	6.845490051	13.00176003	8.375039431	10.77313921	6.409390936	14.59187293	9.531381461	12.13635034	14.51107314	9.394462695	15.11333521	13.38127256	15.24551557	11.79928162	12.83407595
LCN6	2.807354922	2.321928095	0	0	0	2.584962501	1	3	2	2	3.321928095	2	1	2.807354922	0	2	3.584962501	3	0	1	1.584962501	0	2.807354922	3	2	1.584962501	3.321928095	3.584962501	2.321928095	1	0	3.321928095	1.584962501	8.361943774	1.584962501	4	1.584962501	1	2.807354922	0	1	4.584962501	0	0	0	1.584962501	2	1.584962501	0
LDB3	7.77478706	5.491853096	5.129283017	4.754887502	5.700439718	6.741466986	5.357552005	4.169925001	4.321928095	4.169925001	4.087462841	4.169925001	3.906890596	12.67109873	5.672425342	4.169925001	4	6.044394119	3.584962501	7.055282436	6.129283017	6.686500527	3	9.885696373	4.321928095	3	2.807354922	10.66711154	4.392317423	6.14974712	8.14974712	4.807354922	1	5.209453366	7.108524457	5.169925001	5.247927513	7.228818691	5.357552005	3.700439718	5.357552005	8.675957033	3.584962501	4.321928095	5.209453366	4	4.321928095	4.459431619	7.257387843
LDHD	6.584962501	8.326429487	8.339850003	7.139551352	7.900866808	5.727920455	8.447083226	7.554588852	6.409390936	8.804131021	6.882643049	6.686500527	5.95419631	8.531381461	9.562242424	8.339850003	8.005624549	8.672425342	5.727920455	6	9.874981348	9.405141463	9.656424863	8.266786541	6.700439718	6.781359714	6.266786541	6.930737338	7.888743249	9.411510988	7.409390936	8.022367813	7.044394119	10.12670447	6.794415866	8.50779464	8.632995197	7.651051691	8.897845456	8.312882955	8.794415866	7.882643049	5.906890596	7.392317423	8	9.348728154	10.86727874	4.523561956	6.686500527
LDLRAD1	1	2	0	1	3	3	2.321928095	3.807354922	5	6.087462841	2.321928095	1.584962501	2	3.807354922	1.584962501	6.539158811	2.321928095	1.584962501	1	0	2.584962501	5.209453366	4.754887502	3.584962501	3.169925001	0	3	3.700439718	2.807354922	5.357552005	1.584962501	6.442943496	1	7.714245518	1	6.584962501	3.169925001	3.700439718	1	6.044394119	4.087462841	6.357552005	0	1	0	7.257387843	4.087462841	1	1.584962501
LECT1	1.584962501	1	0	0	1.584962501	1.584962501	0	2.321928095	1	1	0	0	0	2.321928095	1	2	0	3.169925001	0	1	3.700439718	1.584962501	0	10.23481743	0	0	0	1.584962501	1	0	0	1	0	0	0	2.321928095	3.321928095	3.169925001	1	0	0	6.882643049	0	1	0	0	2	0	1
LGI1	0	0	0	0	0	1	1	1	2	1	0	1	0	4.857980995	1	1	0	2	0	0	0	4.247927513	1	0	0	0	1.584962501	3.807354922	1	1	1.584962501	1	0	0	1	3.459431619	2.584962501	3.700439718	0	0	0	1.584962501	0	0	0	0	1.584962501	0	1.584962501
LHB	6.845490051	3.906890596	4.807354922	3.169925001	3	3.321928095	3.700439718	3	3.459431619	1.584962501	3.321928095	2.321928095	0	2	6.554588852	4.700439718	4.807354922	2.807354922	4.087462841	3.906890596	5.614709844	2.584962501	2.584962501	3.700439718	3.906890596	5.459431619	3.906890596	2.584962501	3.906890596	5.357552005	5.882643049	4.64385619	5.169925001	3.321928095	2.584962501	4.087462841	1	3	3.584962501	2	1	4.087462841	1.584962501	4.64385619	4.523561956	3	4.087462841	2.584962501	3.906890596
LHX1	6.442943496	5	8.044394119	7.108524457	6.768184325	8.845490051	8.011227255	6.169925001	1.584962501	1	7.971543554	6.714245518	6.459431619	1.584962501	9.2644426	4.64385619	7.781359714	3.459431619	7.554588852	8.54689446	2.584962501	5.357552005	1	3.906890596	3.584962501	1.584962501	5.285402219	7.426264755	5.832890014	6.906890596	8.016808288	6.599912842	8.640244936	3.321928095	0	8.335390355	3.321928095	8.491853096	5.426264755	4.64385619	3	7.665335917	0	7.686500527	3.700439718	7.948367232	0	6.209453366	8.569855608
LHX2	6.714245518	6.044394119	5.491853096	4.584962501	9.884170519	11.19044202	3.906890596	5.672425342	8.247927513	9.022367813	4.459431619	5.357552005	7.033423002	8.290018847	7.826548487	6	6.95419631	6.022367813	6.087462841	4.906890596	2.584962501	7.876516947	8.103287808	10.24555271	5.285402219	6.022367813	3.459431619	0	6.426264755	4.247927513	3	6	7.257387843	6.209453366	6.339850003	6.022367813	8.388017285	8.882643049	7.189824559	3.584962501	7.321928095	2.321928095	8.710806434	2.584962501	4.906890596	4.523561956	5.672425342	4.523561956	1.584962501
LHX5	8.647458426	7.636624621	7.247927513	8.129283017	6.686500527	8.851749041	7.209453366	4.95419631	1	7.459431619	6.741466986	6.459431619	4	2.807354922	9.278449458	8.603626345	6.189824559	2.807354922	7.686500527	4.700439718	6.62935662	7.948367232	0	5.727920455	2.584962501	8.607330314	7.442943496	3.807354922	6.392317423	8.060695932	4.392317423	5.977279924	1.584962501	8.294620749	2.584962501	8.13442632	4.087462841	2.321928095	5.285402219	6.491853096	1.584962501	6.266786541	8.731319031	1	8.475733431	6.442943496	2.321928095	8.366322214	3.807354922
LHX9	4.523561956	5	3.169925001	1	5.700439718	6.209453366	3.807354922	5.857980995	1	10.2227949	5.044394119	1	3	3.169925001	6.857980995	3.321928095	5.357552005	4.754887502	8.768184325	5.781359714	4.087462841	7.686500527	6.599912842	6.754887502	2	1.584962501	0	2	2.321928095	8.475733431	1.584962501	3.700439718	4.523561956	9.353146826	1	4.64385619	2.321928095	7.826548487	4.584962501	1.584962501	3.169925001	0	3.700439718	0	3.459431619	5.857980995	3	5.357552005	1.584962501
LIMCH1	9.469641817	7.199672345	7.741466986	8.238404739	9.569855608	10.4807902	8.915879379	7.366322214	9.361943774	11.08746284	7.686500527	11.18115226	9.47370575	12.47699929	11.33650656	10.25148241	9.233619677	10.05528244	9.041659152	10.67242534	9.562242424	10.04439412	10.07815081	10.71767642	8.491853096	7.714245518	3.807354922	10.54206454	6.599912842	9.184875343	11.27437815	10.28308835	5.906890596	8.479780264	9.216745858	8.554588852	10.21674586	11.41785251	11.1091777	7.832890014	10.30947635	10.45429929	8.741466986	10.54496443	10.33427329	9.303780748	6.727920455	7.022367813	10.6110248
LINC00675	1	4	5.491853096	5.614709844	4.523561956	1	5.882643049	4.584962501	1.584962501	3	2	7.64385619	6.62935662	0	3.906890596	5.426264755	6.768184325	1	2.321928095	1	4.321928095	3.169925001	5.247927513	5.672425342	4.087462841	0	0	4.700439718	2.584962501	4.584962501	4.523561956	6.50779464	0	6.06608919	1	5.614709844	2.321928095	2.584962501	1.584962501	1.584962501	3.321928095	1	0	2.321928095	0	4.857980995	1	1	6.14974712
LINGO4	1.584962501	2	1	2.584962501	1.584962501	2	1	1.584962501	3	2.584962501	3.906890596	0	1.584962501	5.672425342	2.321928095	1.584962501	1.584962501	3.459431619	0	1	1.584962501	3	1	3.700439718	1.584962501	0	1	2.584962501	0	0	2	3.459431619	1	0	1	3.906890596	3	3.169925001	1	2.321928095	1.584962501	6.266786541	0	1.584962501	0	0	6.392317423	0	1
LMOD2	8.392317423	6.06608919	6.807354922	0	6.686500527	2.584962501	0	0	0	1	0	2.584962501	1	12.19537221	1	0	0	1	0	8.011227255	6.392317423	6.108524457	0	1.584962501	1	0	2	10.78871833	0	5.554588852	9.172427509	1	3	0	7.607330314	2.321928095	2	6.266786541	0	2.321928095	3.807354922	7.768184325	0	1.584962501	4.087462841	1	2.584962501	0	7.741466986
LMOD3	8.820178962	3.459431619	6.266786541	0	5.321928095	3.459431619	2	4.169925001	0	2.321928095	0	3.906890596	1.584962501	11.183015	2.807354922	1	2.807354922	3.321928095	1	7.781359714	6	7.330916878	3.584962501	3.807354922	1.584962501	2.584962501	1.584962501	9.616548844	1	5.64385619	9.259743264	2.807354922	2.807354922	2.807354922	6.906890596	2.321928095	2.584962501	6	2.321928095	2	2.584962501	6.845490051	1.584962501	2.807354922	4.169925001	2.321928095	3.700439718	1	7.554588852
LONRF2	2	1.584962501	0	5.930737338	6.409390936	5.392317423	3	1	2.807354922	6.189824559	2	1	2.321928095	7.238404739	2.321928095	7.832890014	3	7.483815777	1	2.807354922	4.584962501	7.247927513	3.321928095	9.503825738	5.087462841	5.64385619	2	4.584962501	1	3.169925001	3.584962501	6.189824559	1.584962501	4.584962501	2.321928095	6.700439718	2.584962501	3	5.247927513	4.459431619	3.459431619	6.569855608	4.807354922	3.169925001	1.584962501	3.169925001	3.169925001	2	3.169925001
LOXL2	12.69675024	13.20777696	13.52564315	12.54930337	13.18766137	12.36221782	12.56224242	11.9162527	10.6635581	11.64340528	12.37503943	14.06398485	11.67815996	11.95746485	14.22332299	11.22941969	11.93957921	13.96416034	12.07112712	11.17554955	12.09242682	10.60733031	8.73809226	12.33566949	11.54351522	10.34429591	9.952741247	9.642051693	12.05866825	11.203348	14.13346335	10.84627391	11.87996608	10.12153352	12.84901407	12.0721326	11.09275714	9.786269628	10.18982456	10.97727992	11.75780667	12.65262093	9.853309555	13.23287058	12.64565843	11.37612539	9.766528909	11.05460432	9.665335917
LPO	3.906890596	5.209453366	1.584962501	0	4.392317423	1	2.807354922	3	1.584962501	7	0	5.129283017	1	3.169925001	4.247927513	6.321928095	0	3	4.807354922	0	4.807354922	4.584962501	1.584962501	6.321928095	0	2.321928095	0	1	4.584962501	2.321928095	1.584962501	9.45532722	0	1	1	2.807354922	3.807354922	4.392317423	2.584962501	3.321928095	3.584962501	9.599912842	1	4.754887502	1.584962501	2.321928095	4.906890596	0	0
LRRC15	12.37503943	9.594324604	7.159871337	6.247927513	8.451211112	13.87881728	10.83368075	10.37286506	9.074141463	9.48984796	9.836050355	11.84979602	9.226412193	11.87267488	6.569855608	7.6794801	9.074141463	13.34443462	10.55842071	6.882643049	12.36084708	7.577428828	5.087462841	9.060695932	9.840777924	10.47775827	6.672425342	9.977279924	10.2632692	7.539158811	12.89803448	7.562242424	9.233619677	6.988684687	11.27554256	9.984418459	8.527477006	6.459431619	7.400879436	2.807354922	10.57931594	12.1234748	6.614709844	13.06288938	7.011227255	9.544964433	7.383704292	10.02513956	6.62935662
LRRC2	5.459431619	2.584962501	4	3	4.321928095	3.906890596	4.247927513	3.321928095	3.807354922	2.807354922	3.906890596	3.906890596	0	10.27262979	3.459431619	3.584962501	4.584962501	8.603626345	2.321928095	5.64385619	2.584962501	3.807354922	4.584962501	3.700439718	2.807354922	3.700439718	2.584962501	7.64385619	3	2.807354922	7.055282436	5.491853096	2.584962501	2	4.247927513	6.375039431	5.129283017	3.906890596	4.95419631	2.321928095	2.584962501	5.930737338	2	1.584962501	2.584962501	0	2.584962501	2.584962501	5.491853096
LRRC26	0	0	0	0	1	0	0	2.807354922	0	4.700439718	3.807354922	1	0	3	1.584962501	5.087462841	3.321928095	4.95419631	4.247927513	1	0	4.247927513	1	1	2	3.906890596	3.169925001	0	4.523561956	2.321928095	0	5.209453366	0	3.321928095	0	2.584962501	1	0	1	0	2	6.339850003	2	0	1	1.584962501	4	0	0
LRRN4CL	6.64385619	6.022367813	4.523561956	5.087462841	5.321928095	6.108524457	6.357552005	4.906890596	6.108524457	6.266786541	6.022367813	5.614709844	4.459431619	8.266786541	5.044394119	6.022367813	5.977279924	9.147204925	6.022367813	5	5.832890014	5.392317423	6.247927513	5.882643049	6.845490051	3.807354922	4.95419631	6.442943496	5.247927513	6.539158811	7.864186145	5.781359714	3.321928095	5.169925001	7.330916878	5.209453366	3.906890596	5.614709844	5.247927513	3.169925001	6.06608919	6.95419631	3.906890596	4.321928095	5.392317423	6.741466986	6.375039431	4.169925001	3.459431619
LRRTM1	1	0	0	0	0	6.228818691	0	0	2.807354922	0	0	0	0	1.584962501	1	1.584962501	1.584962501	0	1	0	0	5.209453366	2.584962501	0	0	0	0	1.584962501	0	0	0	1	0	0	1	3.169925001	1.584962501	2.321928095	0	0	0	1	5.781359714	0	0	0	0	1	1.584962501
LTF	5.700439718	8.005624549	5.727920455	5.977279924	10.24436384	7.022367813	5.523561956	8.357552005	11.69217958	15.36396361	5.584962501	6.599912842	3.807354922	11.43462823	5.882643049	16.12660365	9.457380879	9.562242424	11.2137118	7.807354922	7.14974712	13.46569394	8.668884984	13.99152185	5.727920455	4.700439718	10.03617361	11.08015131	12.65731845	5.584962501	6.022367813	16.38383927	6.06608919	6.569855608	3.321928095	13.47649308	11.81578354	4.754887502	14.18371291	4.087462841	9.651051691	16.13008787	2.807354922	4.087462841	3.807354922	4.807354922	12.49135207	7.912889336	4.169925001
LUM	14.7883105	17.30425327	13.31203206	12.56176526	13.0110525	16.33341744	14.60229291	17.99666657	12.50308035	12.87651695	13.09407769	15.51760788	13.40021236	14.02080636	13.34401844	14.16710448	14.60773486	16.14869504	13.65575431	11.41045135	14.66572452	12.82873153	12.52184578	14.10549934	13.99726771	13.11748077	12.62616532	13.26781082	14.12871935	14.84480382	16.20206641	11.4372319	13.17414547	13.77910374	15.37846421	13.67485431	11.97584797	14.27714208	11.88302507	14.84087625	13.86920825	14.2753243	11.46199095	15.43107314	13.23092109	13.51569984	9.994353437	13.94178124	10.67683861
LY6K	10.09143539	12.71467483	12.02410078	8.581200582	10.29462075	10.79441587	10.72109919	10.75238065	8.515699838	9.204571144	11.10787091	9.533329732	10.08214904	10.14847658	12.24970606	10.79928162	12.09011242	10.59058705	9.663558104	9.62935662	11.70908381	9.804131021	11.39339046	11.06137119	10.61470984	9.407267764	12.04473563	7.965784285	11.51323411	11.16553514	10.95782756	11.93184554	10.3858624	11.0986901	8.829722735	11.1382718	9.197216693	10.45327063	12.01646011	12.0317012	12.44630793	8.383704292	6.62935662	10.71853288	9.098032083	9.5980525	10.45327063	9.903881846	11.11699368
LYPD2	6.768184325	2.584962501	1.584962501	5.044394119	4.95419631	2.807354922	7.285402219	12.59851781	8.317412614	6.599912842	10.70649602	9.552669098	10.45943162	4.754887502	6.169925001	11.25561875	7.50779464	7.06608919	2.321928095	1	5.614709844	12.14210706	8.348728154	8.906890596	8.022367813	5.727920455	10.62388149	7.569855608	9.321928095	11.268542	7.700439718	12.39580187	8.499845887	12.20945337	1.584962501	9.144658243	5.321928095	6.714245518	9.586839788	6.321928095	11.4604559	7.139551352	5.209453366	3	2.321928095	12.24881706	12.50382574	5.700439718	11.2467406
LYPD8	6.339850003	5.459431619	0	0	0	2	2.584962501	7.781359714	1	1.584962501	5.906890596	0	7.348728154	2	5.64385619	1	7.129283017	5.832890014	5.807354922	2	1	1.584962501	1.584962501	0	4.64385619	5.044394119	0	1	0	6.988684687	1.584962501	6.554588852	5.807354922	1.584962501	5.523561956	0	2.584962501	2.807354922	0	2.321928095	0	1	0	5	1	1.584962501	0	5.523561956	6.965784285
LYZ	10.90388185	11.78422586	11.87459719	9.981567282	12.70929925	13.48444531	13.2485206	13.14433959	11.81938079	13.46135154	14.38120495	14.27554256	13.43996071	16.50155732	9.238404739	12.48859333	11.82932634	10.30492167	11.4152136	11.2485206	9.631177056	11.02928723	11.82892983	11.19229281	11.64565843	8.977279924	9.511752654	12.40194612	12.49210354	11.22520744	10.96434087	15.89047804	12.36959735	9.955649908	11.89330153	13.31571566	13.06844242	8.599912842	13.03583007	9.799281622	13.08098403	16.79875023	7.06608919	11.203348	9.927777962	9.301496195	10.73809226	9.873444113	10.29001885
MAATS1	3.459431619	4.754887502	1	2.321928095	2.584962501	7.108524457	2.321928095	6.807354922	8.957102042	4	1	2	2.321928095	9.485829309	2	2.807354922	2	7.475733431	2.584962501	0	4.087462841	2.321928095	2.807354922	4.459431619	2	2.584962501	1.584962501	3	1.584962501	4.321928095	4.584962501	6.658211483	1.584962501	2.584962501	1	6.918863237	9.296916207	4.321928095	10.08480839	3	8.584962501	5.930737338	5.930737338	3.169925001	2.584962501	1	3.584962501	2	2.584962501
MAGEA1	9.513727596	2.321928095	2	0	12.00667672	4	0	13.03634535	1	0	1.584962501	0	11.23481743	0	12.16081685	3.169925001	3	0	1	0	4.459431619	0	0	0	0	0	0	0	3.169925001	12.35314683	0	0	0	2	11.5980525	0	0	0	3.321928095	7.247927513	3	3	0	2.807354922	1.584962501	4.906890596	1	0	1
MAGEA11	10.06743436	5.129283017	1	1	9.368506462	12.29059489	0	11.4918531	0	0	0	1.584962501	8.243173983	0	11.72962074	1	2	2.584962501	0	0	1	1	1	1	2	2.321928095	1	0	2.807354922	10.92629599	3	3.321928095	10.85486838	2.321928095	10.85252951	0	2.807354922	1.584962501	2	11.59339112	3	1.584962501	0	11.34429591	0	4.754887502	4.321928095	2.807354922	4.906890596
MAGEA12	7.044394119	6.06608919	10.52061868	2	10.41151099	3.459431619	0	3	1	0	0	0	9.761551232	1	0	0	1	1.584962501	0	0	11.85720347	10.19475685	1	1	0	0	0	0	0	6.918863237	1.584962501	0	0	4.523561956	10.07815081	2	0	0	3	11.95746485	3.459431619	2.321928095	1.584962501	3	1	1.584962501	2.321928095	0	0
MAGEA3	10.28077077	6.426264755	9.577428828	11.33035672	7.276124405	3.807354922	0	12.05290763	0	0	1.584962501	0	11.69435789	0	1	3.169925001	11.30777003	1	1	1	4.906890596	0	0	0	0	1.584962501	0	2	3	12.36249181	2	5.129283017	0	12.32361776	11.94909716	0	0	0	2.807354922	12.71231204	3.321928095	10.55554777	0	12.60385812	8.495855027	9.761551232	3.584962501	0	12.05460432
MAGEA4	13.0385761	3.700439718	1	12.74209887	11.74146699	5.584962501	1.584962501	12.41309898	1	0	1.584962501	3.807354922	10.07948478	0	8.214319121	1	2.321928095	1.584962501	12.33371443	3	5.169925001	0	0	0	0	7.339850003	0	0	1	9.501837185	0	0	0	1.584962501	9.45532722	0	0	1	5.209453366	14.73560891	5.087462841	6.714245518	10.56985561	13.41692944	15.08069264	0	4.584962501	1	1
MAGEA6	8.262094845	6.794415866	5.247927513	11.20028561	10.90538701	3.321928095	0	13.13298162	1	0	1	0	11.75196241	1	5.727920455	1.584962501	7.139551352	0	0	0	12.0202855	2	0	0	0	0	0	0	2.584962501	12.25561875	0	3.807354922	0	10.79279029	11.73301532	0	0	2	3	12.20945337	3.459431619	10.27496047	0	12.19075065	12.79421277	10.40514146	8.243173983	0	9.038918989
MAGEB2	7.965784285	4.64385619	0	1	0	1	4	8.622051819	1	0	2.321928095	0	10.45018025	0	9.375039431	1	5.491853096	0	5.491853096	0	0	0	1	0	0	0	0	0	0	4.584962501	0	0	0	0	6.475733431	2	0	2	0	5	0	0	0	4.459431619	3.169925001	0	0	4.754887502	4.754887502
MAL	10.40514146	4.321928095	3.906890596	9.63481105	12.3693247	5.64385619	7.924812504	12.55506839	10.55554777	10.43879185	11.61654884	11.30092449	8.199672345	7.238404739	8.933690655	12.30292446	9.972979786	12.31288296	5.357552005	4.087462841	12.74041323	8.049848549	13.02271457	13.90651484	7.055282436	4.95419631	7.636624621	13.46900579	13.21204034	7.77478706	5.169925001	10.09539702	5.247927513	12.3693247	8.599912842	13.89831796	8.813781191	9.162391329	7.942514505	10.4429435	6.247927513	8.204571144	7.228818691	4.64385619	3.906890596	4.459431619	13.36139553	4.392317423	6.672425342
MAMDC2	8.519636253	5.727920455	9.667111542	3.459431619	7.118941073	8.098032083	5.554588852	5.426264755	7.076815597	5.832890014	8.927777962	7.95419631	3.459431619	8.426264755	10.88340699	1.584962501	6.857980995	5.727920455	7.357552005	8.233619677	5.087462841	6.491853096	11.03066714	8.491853096	3.700439718	4.321928095	3.700439718	8.661778098	7.294620749	5.426264755	9.199672345	7.651051691	8.257387843	4.95419631	6.554588852	7.577428828	3.807354922	7.912889336	5	3.700439718	5.700439718	9.095397023	4.169925001	7.562242424	3.584962501	8.06608919	5.044394119	5.247927513	8.174925683
MAOB	8.271463028	11.48733762	3.700439718	7.139551352	10.56795608	9.098032083	7.658211483	11.41837972	10.73301532	13.70671185	7.330916878	7.707359132	8.945443836	9.184875343	8.113742166	10.75988818	7.515699838	7.515699838	5.392317423	6.129283017	7.584962501	9.21916852	10.30035256	8.891783703	9.271463028	5.614709844	4.169925001	8.169925001	8.417852515	10.56795608	7.129283017	7.658211483	4.64385619	10.09803208	4	8.77478706	10.03617361	4.95419631	9.276124405	11.63934071	10.48683502	8.985841937	9.719388821	8.696967526	2.321928095	5.781359714	8.957102042	7.888743249	4.321928095
MAP1LC3C	2.807354922	3.807354922	3.459431619	2.321928095	3	3.459431619	3.321928095	5.285402219	4.459431619	3.700439718	4.169925001	2.584962501	2.584962501	5.169925001	1	3.169925001	4	5.584962501	2.584962501	2	0	1	3.321928095	1.584962501	3.321928095	0	1	5.459431619	1	2.321928095	5.169925001	2.584962501	3.906890596	1	1	6.491853096	4.321928095	4.64385619	1.584962501	2.807354922	3	3.169925001	1	1.584962501	2.584962501	4.169925001	1	1.584962501	0
MAPT	6.569855608	4.459431619	5.129283017	5.044394119	5.832890014	6.977279924	6.523561956	7.936637939	4.64385619	5.169925001	4.584962501	4.700439718	7.665335917	10.45224124	8.558420713	6.882643049	4.169925001	5.930737338	4.95419631	6.285402219	6.108524457	9.714245518	5.882643049	7.426264755	6.247927513	6.523561956	4.087462841	8.113742166	4	7.434628228	8.228818691	5.285402219	5.95419631	5.807354922	6.266786541	7.247927513	7.022367813	6.727920455	7.098032083	6.06608919	5.977279924	6.584962501	6.475733431	5.044394119	4.807354922	5.209453366	2.321928095	5.672425342	6.554588852
MATN3	8.357552005	10.05528244	9.601770788	6.339850003	6.14974712	8.554588852	8.189824559	8.087462841	5.807354922	4.906890596	6.209453366	6.894817763	4.807354922	7.159871337	9.461479447	4.459431619	5.357552005	7.73470962	6.303780748	6.768184325	8.228818691	6.894817763	5.044394119	8.285402219	5.906890596	8.797661526	1.584962501	5.129283017	6.930737338	4.807354922	8.459431619	6.768184325	5.087462841	5.044394119	7.577428828	5.807354922	5.700439718	4.807354922	5.459431619	7.787902559	7.400879436	7.787902559	5.321928095	7.95419631	7.741466986	6	5.584962501	6.475733431	5.491853096
MB	11.75988818	7.936637939	11.64385619	6.189824559	10.56510208	3.584962501	2.807354922	8.366322214	7.409390936	7.118941073	5.672425342	8.087462841	5.392317423	14.99492793	8.784634846	7.531381461	4.64385619	8.247927513	5.491853096	8.985841937	10.23481743	8.558420713	6.189824559	6.569855608	6.930737338	6.977279924	6.044394119	14.23556552	5	8.62935662	12.33287573	8.124121312	5.554588852	7.62935662	8.942514505	5.247927513	7.339850003	9.881113961	8.17990909	4.700439718	9.157346935	10.36413466	0	6.523561956	6.942514505	9.098032083	5.64385619	5.459431619	9.350939182
MC5R	1	0	1	0	1.584962501	2	1.584962501	0	1	1.584962501	2	0	0	2.584962501	1	1	2.321928095	1.584962501	0	1	0	1	1	2.321928095	1	1	0	1.584962501	1	3.169925001	1	0	0	1	0	2	0	2	0	1	0	0	0	0	0	0	3.906890596	0	1
MELK	8.836050355	11.6379833	11.23002044	9.839203788	11.64475759	10.86959384	11.3858624	11.9893945	11.26678654	10.52943055	11.56938096	10.68211677	11.29001885	11.9668659	10.51569984	10.06474276	10.18982456	11.28019079	12.08381171	11.05528244	8.810571635	10.45327063	11.45429929	11.83565569	10.18487534	8.724513853	9.174925683	7.845490051	10.12799432	10.74315139	9.491853096	10.92703717	11.357552	10.27844946	10.87728413	10.80251637	10.83368075	11.06474276	11.27146303	11.43514934	11.68825031	9.451211112	10.10852446	10.41574177	11.02444712	9.818582177	11.92518352	10.34096276	9.99859043
METTL11B	4.169925001	8.092757141	3	2.807354922	4	6.832890014	1.584962501	2	1	3.169925001	2.807354922	4.700439718	1.584962501	2	3	4.247927513	3.584962501	5.977279924	2.807354922	1.584962501	4.807354922	1.584962501	1	2.321928095	3.321928095	1	2.321928095	1.584962501	2.584962501	2.321928095	6.247927513	1.584962501	0	1.584962501	5.459431619	1	2.807354922	4.523561956	1	1	4.95419631	4.906890596	3.584962501	4.247927513	2.807354922	0	0	3.807354922	2.584962501
METTL7A	9.005624549	8.30833903	7.129283017	6.727920455	9.862637358	12.69152544	10.25974326	9.903881846	9.903881846	10.72621816	10.21431912	9.409390936	9.781359714	12.13538865	7.238404739	9.63481105	10.72366094	10.95419631	7.665335917	9.426264755	9.485829309	10.48280796	10.8008999	11.91849059	8.707359132	8.139551352	7.714245518	10.01262454	10.95710204	7.942514505	9.519636253	11.23840474	7.607330314	9.095397023	9.761551232	11.86457308	12.09044328	9.871905238	10.11243951	8.339850003	11.52110964	10.26795708	6.523561956	8.071462363	10.59525748	8.271463028	9.271463028	6.882643049	8.108524457
MFAP2	12.48884435	14.01785233	12.73365092	12.6708775	12.24019505	13.40434329	10.49585503	11.50680344	9.011227255	11.04439412	10.79522797	12.28019079	10.033423	11.19967234	14.61407715	9.424166289	12.00702727	12.60848586	12.47421294	12.70130646	12.66244586	11.03066714	11.12605912	12.71360131	11.51224664	11.36468186	10.78545247	10.74567432	11.91401133	12.67573656	12.90030079	11.44346161	12.19629475	11.23361968	12.54375685	10.97154355	9.932214752	9.658211483	10.57364719	10.49285462	10.82575383	11.96974625	10.55842071	13.03891899	10.94544384	12.48884435	9.857980995	11.25443815	11.19537221
MFSD6L	4.247927513	0	2	2	5.614709844	4	2.321928095	4.523561956	3.807354922	5.169925001	4.321928095	1	0	3.584962501	2.807354922	5.523561956	4.169925001	7.118941073	3.169925001	2	4.523561956	5.672425342	3.700439718	6.491853096	2.807354922	6.108524457	2.321928095	3.807354922	5.357552005	2	2.321928095	6.614709844	0	5.727920455	2.807354922	4.754887502	3	4	1.584962501	4.087462841	2.584962501	6.459431619	3.700439718	2.321928095	2.807354922	0	6.108524457	1	0
MGLL	11.53089398	9.116343961	12.04268537	11.33539035	13.19706308	13.91129835	12.52943055	12.38316426	10.3376219	11.14720492	13.21264837	13.72270082	12.60663654	11.43097517	12.51988192	11.28135052	12.69827058	11.65597786	12.59409129	10.44086917	11.40992124	12.58355293	12.64745843	11.90350531	12.5849625	9.840777924	11.43931146	11.70951466	12.74062404	9.485829309	11.57317378	12.87958325	11.84549005	11.63390341	11.25089054	12.45327063	9.84862294	11.96866679	8.965784285	11.90463462	8.900866808	11.06406908	11.08148344	11.39927792	10.54689446	8.388017285	9.008428622	11.97763769	11.36303963
MGST1	5.392317423	12.78238399	12.90989308	12.61401961	8.233619677	10.20089861	6.727920455	6.807354922	10.01122726	13.5719896	9.612868497	8.54689446	5.459431619	7.348728154	10.63843591	12.93718989	8.744833838	11.48683502	6.426264755	6.06608919	12.69283342	11.52845411	11.04780555	10.85486838	5	7.108524457	9.828136484	7.554588852	11.86689253	5.64385619	6.539158811	11.60779264	3	7.312882955	6.022367813	10.07012094	7.108524457	5.491853096	6.044394119	5.672425342	6.781359714	9.727920455	4.169925001	5.95419631	12.54785851	11.89973454	5.209453366	5.554588852	4.857980995
MIOX	2	7.977279924	3.700439718	0	1	5.044394119	1	3.584962501	6.169925001	7.011227255	2.584962501	1	2.321928095	4.523561956	0	8.588714636	1	6.375039431	1	1.584962501	4.64385619	7.266786541	2.584962501	8.13442632	2.584962501	2.321928095	1	3.459431619	2.807354922	7.451211112	3.321928095	1.584962501	1.584962501	8.271463028	3.459431619	4.321928095	4.169925001	4.392317423	6.894817763	0	3.807354922	0	2.584962501	2.321928095	1.584962501	4.807354922	6.87036472	0	2
MISP	10.09011242	10.85486838	11.61562964	9.419960178	12.32023645	10.85018684	10.13057056	9.46760555	6.06608919	10.90388185	11.23541594	8.290018847	7.665335917	11.60640521	13.27946549	9.782998209	11.61010206	8.665335917	10.3586512	9.873444113	10.203348	11.02236781	11.20212382	11.40087944	8.721099189	10.27029533	7.539158811	7.988684687	10.97297979	10.92999806	10.22761594	11.15545073	12.35974956	12.26766454	9.550746785	10.39553414	9.978710459	7.607330314	8.266786541	11.11569395	11.25089054	8.658211483	6.820178962	6.044394119	11.60177079	9.324180547	4.247927513	9.972979786	10.61378946
MLIP	7.098032083	3.584962501	6.14974712	5.807354922	7	4.087462841	6.491853096	7.159871337	4.857980995	5.832890014	6.700439718	8.016808288	6.599912842	9.566054038	3.584962501	6.06608919	6.832890014	3.584962501	5.044394119	6.442943496	6.14974712	5.554588852	6.209453366	6.129283017	7.087462841	4.807354922	4.523561956	8.463524373	7.426264755	7.651051691	7.451211112	6.022367813	6.228818691	5.129283017	5.523561956	6	4.523561956	8.46760555	2	6.044394119	7.839203788	5.727920455	6.807354922	2.321928095	3.321928095	5.672425342	6.129283017	6.672425342	6.554588852
MLXIPL	5.882643049	3.700439718	5.129283017	5.169925001	5.977279924	5.426264755	1.584962501	3.321928095	2.321928095	5.285402219	0	5.491853096	1.584962501	6.426264755	8.335390355	6	2.807354922	7.266786541	2.584962501	1	4.906890596	7.044394119	3.169925001	7.044394119	2.807354922	8.321928095	2.584962501	4.906890596	2.807354922	9.01402047	8	4.523561956	2.807354922	8.392317423	8.194756854	3	4.459431619	5.044394119	2.321928095	6.807354922	3.321928095	5.906890596	8.14974712	1.584962501	8.092757141	3	2.584962501	0	1.584962501
MMP1	15.76360142	16.70356567	15.17593933	13.58308277	15.79499961	14.15521353	16.4189232	14.12726892	11.19475685	10.42626475	14.90904927	16.02137041	15.69821631	11.94727165	18.30178196	12.98868469	19.01350261	16.57456396	16.36821656	15.97544497	14.54918302	13.97190275	12.17866485	13.18688801	15.21545716	13.12492905	11.98013958	13.90086681	13.22641219	14.8300695	17.33757835	17.03081798	17.20029519	14.07338847	13.00965369	11.67904019	8.459431619	11.11569395	9.228818691	11.3140167	12.5020859	14.72983314	10.81137469	14.4557125	14.27117119	15.34259558	9.154818109	11.88034881	15.39114288
MMP10	16.02256288	15.03861897	12.23720996	11.7198166	13.80473605	14.04772037	14.70276791	9.743151394	8.897845456	8.426264755	13.40381093	13.01993816	11.04234338	6.965784285	18.70826552	9.194756854	15.94267486	9.211888295	13.66600203	14.19183034	14.19629475	14.46543886	8.321928095	10.94544384	10.21188829	7.924812504	8.611024797	12.57672053	11.60964047	12.59292416	14.32368812	14.1385118	16.9327338	11.54158066	9.62388149	12.12412131	7.95419631	7.409390936	8.199672345	9.194756854	9.231221181	11.41415668	9.736401931	12.22671322	12.49510551	12.08015131	4.459431619	9.93516505	12.69043456
MMP11	15.05562137	11.82495874	8.721099189	10.70217269	10.34096276	15.52720208	10.97154355	10.18858885	10.06608919	11.08878824	8.636624621	14.08131699	9.139551352	14.44482078	11.39392668	9.422064766	9.37286506	14.91162605	12.13987106	10.55937709	11.08347933	12.46531131	9.6794801	13.1584519	11.69740201	10.35645197	10.48381578	12.24257869	14.53746109	9.060695932	15.54812953	9.209453366	10.10066234	8.971543554	15.95021414	8.661778098	10.51175265	12.07848442	10.02097994	10.68299458	13.45056691	12.45712433	11.76735685	13.43488881	11.41679753	13.06608919	10.95492329	12.13667076	9.724513853
MMP12	10.89860139	11.4918531	11.73555602	9.56414949	13.52392944	10.43879185	12.5851973	13.04217235	10.40939094	11.02997735	11.98299357	15.00899753	13.08480839	12.95528665	12.8535045	10.03204573	11.34762137	12.6105635	11.61792656	10.65374078	12.02652344	8.924812504	11.62844554	11.17492568	12.18177344	8.46760555	9.695228292	9.59058705	11.63072216	10.83999107	12.24376903	10.66444728	13.57163415	8.463524373	11.41626974	10.14338321	10.70994538	11.56128795	11.74903138	10.85720347	11.63481105	12.00386923	7.900866808	9.73809226	11.49884921	8.519636253	9.802516365	9.909893084	10.43671154
MMP13	14.98254801	12.33483193	13.79857305	11.32305476	13.91643932	12.01402047	9.658211483	15.42061819	5.491853096	7.118941073	10.45840661	13.724727	8.73809226	8.912889336	19.25917316	5.95419631	17.00272713	8.724513853	13.97513146	15.40510821	15.97008342	8.214319121	5.087462841	8.06608919	10.05256805	10.01262454	7.491853096	9.417852515	11.54978467	12.20518233	14.6084281	8.566054038	13.44953558	6.169925001	9.036173613	12.28915435	5.700439718	13.21477445	6.857980995	9.674192268	5.727920455	12.72919586	2.584962501	13.91923579	11.64745843	11.00912879	4.857980995	10.43358544	9.209453366
MMP27	2.321928095	3.906890596	1	1	2.807354922	7.636624621	5	3.807354922	5	4.087462841	4.906890596	2.584962501	3.459431619	3.321928095	0	4.247927513	4.392317423	6.768184325	1	1.584962501	1	3.321928095	2	5.209453366	4.700439718	0	0	6.409390936	0	5.700439718	2.321928095	5	2	5.087462841	0	1	0	2.321928095	1	2	1.584962501	1.584962501	4	0	2	3.807354922	2.321928095	0	1.584962501
MMP3	12.80029326	12.04916787	12.90651484	11.36905201	13.25103853	11.57884439	14.68343329	13.49147735	9.787902559	9.076815597	10.53915881	14.90444646	15.10676739	9.943979914	16.16763375	11.41045135	16.14541476	12.945078	12.81938079	12.68035952	11.58730873	10.25974326	10.01820018	11.90463462	13.6111401	12.93442804	8.962896005	11.78053977	9.299208018	14.00255134	15.39157925	14.03049472	13.57329215	12.01402047	11.37666806	9.35974956	2.807354922	7.357552005	5.584962501	7.169925001	7.266786541	6.781359714	7.044394119	12.22821744	12.027906	11.71510401	6.95419631	12.83585304	12.33817925
MMP7	13.01593767	11.28598011	11.85291959	6.022367813	11.21188829	10.70908381	5.392317423	8.82336724	6.569855608	10.19105921	9.400879436	14.03368109	6.357552005	8.971543554	14.08073427	10.15608308	7.77478706	11.74861218	9.368506462	7.169925001	11.36796071	10.03891899	7.383704292	10.25266543	8.499845887	7.348728154	9.285402219	9.995767151	11.06069593	4.95419631	13.21871458	11.71467483	6.357552005	4.247927513	9.321928095	8.64385619	8	7.599912842	9.709083813	10.33203655	9.438791853	12.57884439	8.033423002	11.16679075	8.73809226	5.285402219	8.997179481	9.73470962	7.285402219
MMP9	15.12940377	12.39285404	12.05528244	12.53211237	13.74262523	10.64475759	12.13891172	12.60153868	11.00702727	11.29001885	13.51224664	16.50644706	12.97996102	12.72792045	17.17568599	9.6794801	11.79725622	11.712527	14.21697316	15.42934135	14.29713122	10.20212382	10.13699111	11.23361968	11.13635034	16.95994535	10.55937709	11.8474489	12.36522885	10.48482289	14.66088727	10.54109662	13.14338321	11.39927792	11.06474276	11.2644426	11.57506646	10.84235034	12.40832974	9.632995197	12.06844242	14.66500274	7.451211112	12.52331691	11.99859043	9.092757141	8.717676423	13.47053178	11.00702727
MMRN1	6.523561956	8.335390355	2.807354922	7.022367813	5.169925001	8.82336724	7.6794801	8.243173983	7.599912842	6.569855608	9.375039431	8.721099189	9.383704292	8.321928095	4.087462841	5.392317423	8.897845456	8.044394119	6.375039431	6.584962501	2.807354922	5.247927513	7.761551232	7.876516947	3	4.169925001	1	7.727920455	5.672425342	7.515699838	6.965784285	8.326429487	3.807354922	4.459431619	8.654636029	10.75905594	7.409390936	5.129283017	4.807354922	5.357552005	4.700439718	8.503825738	2.807354922	4.754887502	4.95419631	5.392317423	5.781359714	2.807354922	6.129283017
MPV17L	6.266786541	9.157346935	8.562242424	8.8008999	4.523561956	5.285402219	8.918863237	3.700439718	3	9.159871337	3.700439718	5.044394119	6.686500527	8.483815777	8.011227255	7.994353437	5.247927513	8.076815597	6.426264755	4.64385619	9.11113567	5.247927513	6.357552005	6.988684687	9.815383296	7.845490051	1	6.392317423	6.965784285	3.321928095	6.988684687	7.888743249	3.584962501	7.936637939	3.321928095	8.124121312	4.169925001	4.523561956	6.228818691	7.982993575	3.807354922	7.46760555	5.857980995	5.614709844	9.243173983	1	3.807354922	1.584962501	3.169925001
MS4A8	1	0	0	0	1	1.584962501	0	0	1.584962501	4.807354922	0	1	0	3.700439718	1.584962501	3.321928095	1	2.584962501	0	0	1.584962501	3	1.584962501	3.700439718	0	0	0	0	2	0	0	9.303780748	0	0	0	7.400879436	1.584962501	3.459431619	3.321928095	0	2.807354922	6.475733431	0	0	0	0	2	0	1
MSTN	0	2	0	0	1	4.321928095	0	1	2	0	0	0	1.584962501	4.95419631	1	0	0	1	0	0	0	2.584962501	2.321928095	4	2	0	0	2	2	2	2	2	0	0	1.584962501	2.807354922	3.906890596	0	2.321928095	1.584962501	2	3.584962501	2	1	0	0	1.584962501	0	1.584962501
MT1A	3.700439718	4.584962501	2.584962501	1	1	2.807354922	2.321928095	2.321928095	0	1.584962501	2	3.807354922	2.584962501	3.700439718	1.584962501	2	1	4	3	2.321928095	3.584962501	2.584962501	2.807354922	1.584962501	3.906890596	4.807354922	2.584962501	3	3.807354922	1.584962501	6.022367813	1.584962501	2	0	2.321928095	4.700439718	2.584962501	0	3.700439718	7.17990909	0	4.392317423	1	4.392317423	2.321928095	2	0	3.459431619	1
MT3	4	4.754887502	2	1.584962501	4.169925001	2	0	2	1.584962501	3.169925001	0	1	0	4.459431619	1	3.459431619	0	3.807354922	0	1	4.906890596	7.357552005	4.321928095	6.022367813	3.906890596	5	1.584962501	2.321928095	2.584962501	1.584962501	4.857980995	3	0	8.257387843	0	7.357552005	3.459431619	1	4.523561956	0	3	1	3.169925001	0	2	0	3.321928095	0	0
MUC15	6.820178962	4.459431619	3	9.044394119	7.434628228	8.344295908	9.103287808	7.257387843	10.4314976	7.392317423	8.73470962	8.980139578	9.157346935	10.76735685	6.95419631	9.586839788	7.622051819	6	5.357552005	3.459431619	5	10.88569637	8.700439718	9.027905997	8.46760555	6.475733431	4.754887502	9.019590728	10.11504365	9.247927513	4.392317423	10.41679753	4.459431619	9.948367232	4.247927513	9.022367813	10.42731284	10.96866679	11.54592977	7.434628228	10.89784546	5.977279924	8.77478706	5.754887502	1	10.88950396	10.08878824	6.022367813	10.56890615
MUC20	9.465566405	4.169925001	3.807354922	5.523561956	11.31061278	10.94397991	7.592457037	10.24792751	9.002815016	11.82654849	9.941047606	8.483815777	7.614709844	10.59898297	8.829722735	10.82972274	8.199672345	7.011227255	5.209453366	2.807354922	8.044394119	8.379378367	8.383704292	9.912889336	4.169925001	8.6794801	3.700439718	7.169925001	9.453270634	7.8008999	5.523561956	11.98121049	4.906890596	11.33147682	7	8.611024797	8.885696373	7.787902559	7.209453366	11.86031105	10.05256805	7.6794801	6.977279924	3.321928095	6.714245518	6.50779464	13.24302518	4.392317423	8.330916878
MUC21	6.426264755	2.584962501	0	7.636624621	9.698704667	3.906890596	5	10.6794801	9.881113961	10.28424575	11.39606956	8.832890014	7.294620749	2	7.965784285	11.78586111	10.12412131	7.434628228	1	2.584962501	8.948367232	8.247927513	11.61470984	12.23900176	4.247927513	1	5.614709844	12.00527366	12.26150731	6.266786541	2	8.422064766	5.169925001	13.11374217	0	12.13859179	4.807354922	7.011227255	3.321928095	10.18611424	5.044394119	3.807354922	1.584962501	0	0	1	14.43625607	2.321928095	3.459431619
MUC22	3.700439718	0	0	3.321928095	2.321928095	2.584962501	0	4.321928095	4.64385619	7.055282436	3.807354922	4.584962501	2.321928095	1.584962501	6.087462841	3.807354922	4.459431619	4.807354922	0	0	0	2.807354922	3.321928095	5.392317423	2	2	1	1	2.321928095	7.864186145	1	1	1.584962501	5.906890596	1	2.584962501	2.584962501	4.169925001	0	2.807354922	1	0	0	2	1	3.459431619	5.930737338	0	1
MUC4	10.04575966	3.807354922	5.672425342	7.303780748	13.74798314	12.20670915	5.930737338	10.67419227	11.65776504	12.40274562	12.77231457	10.34762137	8.577428828	10.54109662	11	13.25547123	10.94909716	7.276124405	7.076815597	4.459431619	5.906890596	9.430452552	12.12960501	10.15355203	8.86727874	7.977279924	5.882643049	4.95419631	10.26795708	8.523561956	5.087462841	15.22754074	5.426264755	12.89405985	11.79644526	10.70649602	11.04028972	7.599912842	6.727920455	11.96000193	10.21674586	7.636624621	7.14974712	2	4.523561956	6.781359714	15.29777606	4.321928095	4.754887502
MUC5AC	7.636624621	6.614709844	2.321928095	1.584962501	2	5.357552005	0	1	2.584962501	7.813781191	3.169925001	1.584962501	2	2	6.754887502	8.842350343	8.108524457	2.321928095	4	0	3.700439718	4	4.807354922	7.62935662	1.584962501	6.930737338	4.087462841	0	2.321928095	8.022367813	3.906890596	14.02479338	3.459431619	3.906890596	1.584962501	5	3.459431619	1.584962501	3.169925001	0	3.321928095	5.129283017	1	0	2.321928095	1.584962501	2.584962501	4.247927513	0
MUC5B	5.044394119	5.247927513	5	3.459431619	5.087462841	4.459431619	2.807354922	3.321928095	3.906890596	15.43651636	4.95419631	5.169925001	4.321928095	3.321928095	8.011227255	14.25443815	10.34983409	6.228818691	9.06608919	1.584962501	3.459431619	12.56652978	3.700439718	6.700439718	1.584962501	1	9.033423002	1.584962501	10.05120894	3.584962501	5.523561956	16.17150912	5.754887502	5.392317423	3.169925001	7.50779464	2.321928095	3	3.807354922	1	8.266786541	17.71849943	1.584962501	4.700439718	5.754887502	5.321928095	12.85174904	4.807354922	5.129283017
MUC7	0	1	3.584962501	0	3.906890596	0	0	1.584962501	0	5.857980995	1.584962501	2.584962501	0	0	2	8.499845887	0	2.584962501	8.73470962	4	1.584962501	2.321928095	5.584962501	1.584962501	0	0	2.321928095	1.584962501	12.23571509	3.700439718	0	6.321928095	1	1	0	2.321928095	2	1.584962501	0	0	2.807354922	10.83526092	0	1.584962501	2	0	5.95419631	1.584962501	0
MUSTN1	4.64385619	1.584962501	1	0	1.584962501	2.584962501	1	0	0	0	1	0	1	6.832890014	2.321928095	0	0	2.321928095	1	3.584962501	2.807354922	2.321928095	2	1.584962501	0	0	0	5.857980995	0	1.584962501	5.554588852	1	0	1.584962501	3.584962501	1.584962501	2	3	0	1	0	3.321928095	0	2.584962501	1	1.584962501	3	1	3.906890596
MYADML2	5	1	2	1	0	4.247927513	0	2.321928095	1	2.584962501	0	1	1.584962501	9.768184325	3.807354922	2.807354922	2.807354922	2.321928095	1	4.857980995	4.523561956	4.321928095	0	1.584962501	0	1.584962501	1	6.584962501	1	3.906890596	3.807354922	2.807354922	1	1	4.523561956	3.169925001	3.169925001	2.321928095	2	0	1	4.584962501	1.584962501	1.584962501	3.169925001	1	2.584962501	0	5.700439718
MYBL2	11.18363538	13.1711768	12.4601999	11.61010206	13.40421022	12.35176744	12.2629757	12.68584381	13.04388171	12.62867336	12.21886591	11.36577564	12.21522963	13.07514484	13.51385094	11.49535539	13.87392467	12.91101741	12.82237166	12.11666886	11.57364719	13.23735936	13.04627141	13.26649376	12.28800089	12.97441459	10.99293834	9.306061689	12.54327354	13.22761594	9.952741247	11.71553306	11.71681946	12.36386098	12.76839112	12.6163191	12.64001893	12.10131915	13.58190669	12.03926179	12.89443885	11.21310422	11.4429435	12.35645197	12.24970606	10.71596199	13.60628953	11.42888355	11.28077077
MYBPC1	9.818582177	6.285402219	8.784634846	1.584962501	6.988684687	6.569855608	0	1	15.27779592	0	0	3.459431619	1.584962501	15.38377178	3.584962501	3	2	12.94104761	1.584962501	9.116343961	7.794415866	7.839203788	3.700439718	12.88912366	2.321928095	3.700439718	3.169925001	12.79055214	1.584962501	7.238404739	12.16647695	3	2.584962501	1.584962501	9.495855027	6.845490051	11.77602172	7.686500527	13.73280339	0	5.169925001	10.2737956	0	2.321928095	5.491853096	2.321928095	4.523561956	1	9.162391329
MYBPC2	10.54303182	5.392317423	8.651051691	3.807354922	8.611024797	4.64385619	2.584962501	4.169925001	4.807354922	1	3.459431619	4.906890596	2	13.94672355	2.807354922	5.087462841	5.087462841	11.37123213	2	11.28135052	8.344295908	9.442943496	3.584962501	10.73301532	2.584962501	4.321928095	3.807354922	11.81977993	1.584962501	7.569855608	10.20945337	3	2.584962501	2	8.86727874	6.303780748	6.918863237	7.994353437	9.693486958	1.584962501	7.189824559	8.731319031	2.321928095	3.584962501	6.930737338	3.169925001	3	2.584962501	9.2644426
MYF6	8.731319031	5.357552005	6.820178962	0	6.087462841	1	1	1.584962501	0	0	0	4	0	10.00281502	0	1.584962501	2.584962501	1	0	7.721099189	6.392317423	7.033423002	0	1.584962501	1.584962501	1	0	10.05934446	0	5.087462841	11.13570929	2.321928095	1.584962501	1.584962501	6.977279924	1	0	7.022367813	0	0	2.807354922	6.965784285	0	0	4.906890596	1	0	1.584962501	6.686500527
MYH1	11.96614491	4.459431619	3.700439718	1	7.515699838	4.754887502	0	0	0	0	0	4.459431619	0	13.32656993	2.584962501	1	1	1.584962501	1.584962501	10.86882255	8.77478706	9.214319121	1	1.584962501	1	3.584962501	1	12.68650053	2	7.965784285	11.02928723	2.321928095	0	2.584962501	7.994353437	1.584962501	2	9.262094845	1	0	4.754887502	11.34540525	0	2.321928095	6.169925001	1.584962501	2	1.584962501	9.816983623
MYH11	9.375039431	6.539158811	6.189824559	7.665335917	8.139551352	10.44397954	10.3553511	8.257387843	9.465566405	9.972979786	8.21916852	8.519636253	9.824958741	10.92035286	10.56985561	8.584962501	9.121533517	10.62844554	7.794415866	7.988684687	6.754887502	8.797661526	7.807354922	9.346513733	7.584962501	12.32136443	7.562242424	8.383704292	6.794415866	7.569855608	11.05663772	8.098032083	7.781359714	4.857980995	10.34318572	10.16239133	10.05663772	9.005624549	9.262094845	8.044394119	10.49785184	12.27932039	12.3140167	8.945443836	6.741466986	8.194756854	9.47370575	10.14465824	8.839203788
MYH2	9.786269628	6.584962501	2.584962501	3.700439718	5.672425342	3	1	1	1	0	0	4.700439718	0	16.38193156	2.584962501	1	0	1	1	8.651051691	9.447083226	7.451211112	1	0	2	2.321928095	2	14.65133204	1.584962501	8.906890596	7.813781191	1	0	0	9.319672121	1	2	8.388017285	1	2	3.807354922	11.5574637	0	4	5.129283017	1	4.523561956	2	10.76652891
MYH6	4.247927513	1.584962501	1	0	1.584962501	3.459431619	0	0	1	0	0	1.584962501	1	9.209453366	1.584962501	2	0	0	0	4.906890596	5.044394119	4.857980995	1	4.459431619	0	1.584962501	1	5.807354922	0	3.169925001	6	1.584962501	0	7.599912842	4.906890596	1.584962501	3	5.169925001	0	0	0	4.087462841	0	1	1	0	2	0	4.321928095
MYH7	10.85174904	6.169925001	3.169925001	2.321928095	6.87036472	3.169925001	1.584962501	2.807354922	0	4.700439718	4.321928095	5.392317423	2.584962501	15.90131475	2.321928095	1	0	2	2	9.83447105	8.936637939	8.233619677	2.321928095	3.807354922	2.321928095	3	3.321928095	12.09143539	2.321928095	7.672425342	11.09803208	4.392317423	0	6.686500527	10.44604941	2	2.807354922	9.831307244	3	0	4.754887502	9.726218159	0	1	5.285402219	1.584962501	6.62935662	1.584962501	8.519636253
MYL1	11.1792871	9.37286506	10.70217269	1.584962501	7.607330314	0	0	0	1	0	0	5.357552005	0	14.13145508	1	1	0	0	0	9.6794801	8.672425342	8.873444113	1	1.584962501	0	2.807354922	0	13.34193573	1	8.13442632	11.53235593	2.584962501	2	2.807354922	8.942514505	2	2	10.3140167	1	0	5.044394119	10.44708323	0	3.459431619	5.754887502	2	4.169925001	0	9.714245518
MYL2	11.1382718	9.278449458	8.379378367	2.584962501	7.523561956	0	2	0	1	1	0	4.459431619	1.584962501	14.34158832	6.247927513	0	0	0	1.584962501	8.839203788	9.84862294	7.965784285	0	1	2	3.169925001	2	12.4860808	2.807354922	7.108524457	12.20823436	3	1.584962501	1.584962501	10.00422047	2.584962501	3	9.50779464	1	1.584962501	5	8.686500527	0	2.321928095	5.700439718	3.321928095	5.209453366	2.584962501	8.375039431
MYL3	6.820178962	6.108524457	3.807354922	2.807354922	3.459431619	6.044394119	2.807354922	3	1.584962501	1	2.321928095	4.169925001	2.321928095	12.0721326	4.087462841	1.584962501	3.321928095	4.857980995	2.807354922	3.906890596	6.672425342	4	1.584962501	3.321928095	3	4.906890596	1	7.894817763	3.169925001	2.321928095	7.882643049	1.584962501	2	1.584962501	6.169925001	3.807354922	2.321928095	4	0	1.584962501	4.247927513	4.807354922	1.584962501	4.700439718	3.584962501	2	2.321928095	2.584962501	2
MYLK3	2.807354922	3.459431619	3.321928095	1	2	4.584962501	3.169925001	3.807354922	2	1.584962501	2	1.584962501	2	9.192292814	5.930737338	2.807354922	2.807354922	3.906890596	2	3.459431619	1.584962501	3.169925001	2	2.321928095	2.807354922	2.807354922	2	7.50779464	2.584962501	4.700439718	5.169925001	2.584962501	2	3.906890596	4.247927513	3.700439718	3.906890596	4.700439718	3	2.321928095	2.807354922	4.857980995	1.584962501	3	2.321928095	4	2.584962501	2	3.169925001
MYLPF	11.91251514	8.933690655	8.672425342	2	6.977279924	4.087462841	1.584962501	4.523561956	1.584962501	5.459431619	1	5.459431619	2.321928095	12.50432245	3	4.459431619	2.807354922	3.906890596	3	8.784634846	10.32755264	9.049848549	4.392317423	2.584962501	2	8.055282436	0	11.50084188	3	7.614709844	11.82892983	4.857980995	2.584962501	3.700439718	8.727920455	3.807354922	5.64385619	10.30035256	3.807354922	1	6.044394119	9.049848549	3.169925001	2.584962501	5.247927513	4.087462841	5.285402219	2.584962501	8.21916852
MYO5C	6.129283017	8.689997971	6.108524457	8.252665432	10.14210706	11.31854281	7.906890596	7.118941073	9.238404739	10.47573343	8.17990909	6.491853096	7.321928095	10.87805091	6.228818691	10.04575966	7.781359714	10.85953479	6.209453366	5.426264755	7.266786541	10.04984855	10.45327063	10.72621816	6.965784285	8.447083226	4.95419631	7.74819285	6.741466986	10.67154107	6.820178962	11.29232163	5.977279924	9.828136484	8.832890014	9.189824559	10.9432474	10.60455323	9.194756854	8.409390936	11.42678889	10.30263892	8.392317423	7.257387843	7.787902559	10.19352536	10.21310422	4.64385619	5.491853096
MYOC	1.584962501	1	0	0	1	2.321928095	0	0	0	0	0	3.321928095	1.584962501	5.392317423	0	2	0	3.321928095	1	0	1.584962501	1	2.321928095	2.584962501	0	0	1.584962501	4.321928095	0	0	1.584962501	0	0	3.169925001	0	2.584962501	4.392317423	4.95419631	0	2	1.584962501	4	0	0	0	0	3.459431619	0	0
MYOM1	7.714245518	4.087462841	4.807354922	7.930737338	5.247927513	6.820178962	6.14974712	5.087462841	6.741466986	4.807354922	5.426264755	4.807354922	5.754887502	12.71596199	5.930737338	6.426264755	4.95419631	8.087462841	2	7.06608919	5.930737338	6.64385619	7.033423002	7.21916852	5.247927513	3.906890596	4.087462841	9.818582177	4.64385619	6.554588852	8.813781191	4.857980995	3.584962501	5.129283017	6.977279924	6.95419631	7.14974712	6.614709844	6.491853096	6.022367813	7.087462841	8.113742166	3	5.807354922	5.247927513	5.95419631	6.475733431	4.857980995	7.614709844
MYOM2	8.550746785	6.599912842	8.724513853	6.426264755	6.64385619	8.672425342	5.930737338	8.330916878	5.807354922	4.321928095	4.95419631	4.169925001	4	10.37612539	7.17990909	3.584962501	6.321928095	10.65821148	6.906890596	7.62935662	7.118941073	6.599912842	7.787902559	7.21916852	3.584962501	7.894817763	2.321928095	8.903881846	6.741466986	8.965784285	7.459431619	5.882643049	5.614709844	8.654636029	6.459431619	7.348728154	5.832890014	6.228818691	5.285402219	4.584962501	5.554588852	7.209453366	4.247927513	4.169925001	4.392317423	4.169925001	7.658211483	4.584962501	5.700439718
MYOT	8.599912842	6.129283017	7.330916878	2.321928095	6.266786541	6.62935662	3.906890596	4.64385619	2.807354922	4.64385619	2.584962501	4.807354922	2.584962501	12.45455634	4.392317423	1	5.087462841	5	3.700439718	8.596189756	5.906890596	7.459431619	3.459431619	2.807354922	2	2.321928095	3	10.37286506	5.285402219	6.108524457	10.06339508	4.700439718	3	4.392317423	7.475733431	3.700439718	3.459431619	7.055282436	4.807354922	5.044394119	3	7.918863237	4.584962501	4.247927513	5.129283017	1.584962501	2.807354922	2.584962501	8.417852515
MYOZ1	8.252665432	5.169925001	6.95419631	1.584962501	5.087462841	6.741466986	4.523561956	3.584962501	3.459431619	4.247927513	1	6.475733431	3	12.27466934	4.087462841	5.523561956	1.584962501	3.807354922	3	6.87036472	6.303780748	7.011227255	3.321928095	4.857980995	2.584962501	5.459431619	1.584962501	11.11439305	2.584962501	5.781359714	7.366322214	2.807354922	2.321928095	6.475733431	6.409390936	4.392317423	4.321928095	5.977279924	5.727920455	1	3.584962501	8.370687407	1.584962501	2	3	4	3.807354922	2	6.266786541
MYOZ2	6.189824559	6.247927513	6.614709844	0	4.584962501	3.169925001	2.807354922	1	1.584962501	1	0	2	1.584962501	11.23242093	1	2	0	4.321928095	1	5.087462841	5	4.087462841	1.584962501	3.321928095	2.321928095	0	1	8.558420713	1.584962501	5	7.693486958	0	1.584962501	1	6.569855608	3.169925001	2.321928095	4.754887502	2.807354922	1	3.584962501	6.442943496	1.584962501	0	1.584962501	1	3.169925001	0	6.442943496
MYOZ3	4.906890596	5.584962501	4.087462841	3	3.700439718	5.807354922	3.807354922	3.459431619	2	2.321928095	2.584962501	3.906890596	3.584962501	11.24198315	4.392317423	4.087462841	3.459431619	5	3	4	5.044394119	4.807354922	3	7.832890014	3.169925001	4.459431619	1	9.098032083	2.584962501	5.930737338	5.584962501	2	2.321928095	5.087462841	4.754887502	4.584962501	5.64385619	4.807354922	3.321928095	3.700439718	3.584962501	6.539158811	2	3	3.906890596	4.247927513	4	2.321928095	5.700439718
MYPN	8.169925001	4.459431619	6.475733431	5.209453366	5.882643049	1	3.169925001	0	2.807354922	3.169925001	1	4.392317423	2.584962501	11.56271943	3.807354922	2	0	3.906890596	2	8.625708843	4.906890596	6.857980995	3.169925001	2.321928095	2.321928095	2	3.169925001	9.688250309	1	5.614709844	9.727920455	1	2	1	6.942514505	5.209453366	4.321928095	6.409390936	2.321928095	1.584962501	2.321928095	6.988684687	1	1.584962501	4.459431619	1	3.700439718	2.321928095	7.228818691
MYRIP	1.584962501	1.584962501	0	1	2.584962501	6.087462841	6.108524457	2.321928095	6.442943496	5.554588852	5	3.169925001	4.392317423	6.247927513	3	3	5.247927513	5.491853096	3.169925001	3.700439718	2.807354922	5.044394119	5.247927513	8.791162889	1	3.321928095	1	4.321928095	3	3.459431619	3.700439718	5.247927513	1	3	3	7.257387843	5.129283017	2.807354922	5.977279924	3.169925001	3.906890596	7	1	2.321928095	1	4.700439718	3.321928095	2	1
MYZAP	5.209453366	3.807354922	5.700439718	5.554588852	6.321928095	4.857980995	7.839203788	6.965784285	5.977279924	4.459431619	7.665335917	8.194756854	6.523561956	5.584962501	7.247927513	6.459431619	5.700439718	4.857980995	4.087462841	3.906890596	5.357552005	5.169925001	6	7.636624621	5.129283017	0	3.321928095	7.357552005	6.857980995	5.392317423	5.882643049	6.794415866	7.614709844	7.794415866	3	7.426264755	3.169925001	6.781359714	6.845490051	6.906890596	7.348728154	4.392317423	1	5.129283017	3.459431619	5.614709844	8.214319121	6.339850003	7.539158811
NCCRP1	10.75070699	8.049848549	2.584962501	12.04507705	12.08447624	6.357552005	14.47148471	13.25856603	12.71746223	11.11504365	13.60964047	13.6343573	13.77396337	9.636624621	11.79197682	12.6075615	10.52943055	8.87958325	11.24198315	8.194756854	11.16427844	11.53624722	11.96614491	12.71102162	13.19660213	7.87036472	13.17195862	11.906139	13.06406908	13.20838679	11.39231742	12.72557928	8.939579214	14.34948858	5.781359714	12.79522797	9.016808288	10.67771964	12.23361968	10.39660478	9.394462695	9.968666793	8.854868383	10.02513956	4.523561956	13.90001769	14.42803296	9.688250309	12.77437527
NCMAP	3.807354922	4	3.807354922	1	6.918863237	3.459431619	3.807354922	3.169925001	3.584962501	7.276124405	3.584962501	2.321928095	3	5.247927513	3.700439718	6.169925001	6.554588852	6	3.169925001	2	3.584962501	4.95419631	4.087462841	8.087462841	4	6.022367813	2	2	5	2.321928095	4.857980995	8.413627929	2	3.906890596	7.787902559	5.554588852	4.523561956	4.459431619	4.64385619	5.584962501	3.459431619	6.727920455	3.459431619	3	4.392317423	1.584962501	4.247927513	1	2.584962501
NDRG2	10.99293834	9.668884984	10.69087101	13.23586465	12.51422091	12.67661826	12.43201985	11.56700537	11.08613623	11.59712143	11.97333862	11.54592977	10.76570049	12.93332182	12.47370575	12.18611424	11.8494051	10.38694025	11.33817925	9.01402047	10.47775827	12.18889787	10.83447105	11.95601308	13.29375901	9.884170519	12.57978733	11.71424552	11.84156435	10.56128795	12.15608308	13.62308129	11.11243951	13.72728233	11.15734694	12.18053081	11.33594857	12.04712391	11.82137539	12.00737773	12.67485431	11.85057755	11.77643303	9.903881846	11.03273453	9.829722735	12.92814822	9.231221181	10.68562484
NEB	11.16364968	7	7.515699838	6.426264755	8.804131021	11.03686045	5.357552005	5.832890014	6.321928095	5.247927513	4.459431619	6.918863237	6.228818691	16.00812219	7.77478706	7.876516947	8.768184325	8.228818691	3.169925001	11.34485068	8.897845456	10.18982456	9.105908509	7.8008999	7.159871337	8.184875343	4.95419631	13.24034415	5	10.61378946	12.96848681	6.64385619	5.321928095	6.523561956	11.06676193	6.794415866	6.87036472	9.451211112	5.906890596	10.11243951	6.62935662	11.61976146	8.483815777	7.303780748	8.252665432	6.285402219	6.108524457	4.700439718	10.14847658
NEFL	10.39981196	10.59245704	10.73640193	11.357552	11.63707766	13.06844242	11.2911707	11.00070427	8.584962501	5.491853096	11.60316268	11.2485206	12.00632608	11.62113611	12.16804527	2.321928095	9.836050355	11.74062404	11.79238361	12.83565569	10.11504365	14.45616187	7.14974712	11.24079133	11.44449729	8.375039431	10.6635581	9.100662339	9.649256178	8.686500527	10.01541505	10.76901132	12.23571509	12.00281502	3.584962501	10.52061868	3.459431619	7.238404739	4.321928095	7.531381461	4.087462841	12.10164745	13.21386365	9.326429487	11.91176647	10.34983409	12.45507031	11.97118427	12.21735191
NEK2	9.082149041	12.39580187	10.94836723	10.05799172	10.69435789	11.58824615	10.04028972	10.65015421	10.78053977	11.25561875	9.517669388	8.754887502	9.710806434	11.33539035	10.64295422	9.46760555	10.64024494	13.16835873	9.312882955	9.312882955	9.071462363	10.8864587	11.56652978	12.23511671	10.01959073	8.761551232	7.592457037	7.129283017	10.07815081	10.5526691	7.727920455	10.11113567	9.17990909	9.749869427	10.70390357	10.17990909	10.68999797	11.82972274	10.62021983	11.54254826	11.42469119	9.477758266	9.826548487	9.696967526	10.87881728	8.038918989	11.38370429	8.836050355	8.285402219
NELL2	9.784634846	9.693486958	7.851749041	10.26795708	6.754887502	13.40354468	12.36194377	11.13570929	8.744833838	11.48984796	13.6178118	13.29949424	13.49009875	10.4918531	8.375039431	12.07146236	11.47319838	11.25502857	12.44682484	13.06204614	8.936637939	13.20762447	11.40992124	11.19105921	9.076815597	4.700439718	11.21613956	8.885696373	8.515699838	10.32305476	8.876516947	12.34762137	12.34457332	11.26737193	10.75238065	9.4325419	9.098032083	8.873444113	10.23002044	8.049848549	6.727920455	7.539158811	11.82217246	11.28598011	8.243173983	11.9432474	8.290018847	11.5512276	14.3738847
NETO1	3.459431619	5.882643049	1.584962501	3.807354922	1	4.247927513	4.169925001	3.169925001	3.459431619	2.321928095	2	7.06608919	2.807354922	5.459431619	1.584962501	3.459431619	2	7.73470962	3.321928095	1	3.459431619	5.807354922	3.169925001	3.321928095	6.108524457	0	1	1	3.584962501	3.584962501	7.076815597	1.584962501	2	3.321928095	7.055282436	3.584962501	3.169925001	1.584962501	1.584962501	1.584962501	3.321928095	4.169925001	1.584962501	1.584962501	5.209453366	5.523561956	2.321928095	4.95419631	0
NETO2	10.00422047	11.8963324	11.16176174	9.965784285	9.941047606	11.87152026	11.76279726	12.20701432	8.971543554	11.89216331	11.57742883	10.71080643	11.50630758	10.1959873	12.73830341	11.69174352	10.54496443	11.87459719	10.92777796	11.68343329	10.81778312	11.30777003	11.93147623	11.06474276	11.27321281	9.413627929	9.87958325	8.724513853	10.32080055	11.20151134	10.72109919	10.509775	11.19967234	11.00351791	11.80372753	11.86069903	10.96722626	11.83368075	10.58965115	11.05866825	11.70908381	10.02097994	10.24198315	11.62570884	11.29519496	10.84235034	9.451211112	10.89481776	10.77807713
NID1	12.77293309	11.42311591	9.290018847	13.07948478	12.76466429	13.68068917	13.47053178	12.16427844	11.26795708	11.84979602	11.70908381	13.6263935	12.18580462	11.6635581	13.5796695	10.16239133	11.34151882	13.73312127	13.20120501	13.67386113	12.71102162	10.9403136	9.721099189	12.73766986	11.74525414	9.675957033	8.794415866	10.99788513	11.47471995	10.28886607	13.92184094	13.01541505	10.85642553	9.21916852	12.4325419	11.97046544	10.92035286	12.88626815	11.53673289	11.57175264	10.99576715	13.39191483	10.69783636	12.98726401	11.38154295	11.19967234	9.661778098	11.12734954	10.69957245
NID2	9.37721053	9.884170519	7.965784285	8.599912842	7.754887502	11.45994385	11.72067179	10.03066714	9.370687407	9.897845456	9.642051693	12.436191	10.17990909	11.04916787	9.68474862	7.794415866	8.550746785	11.92592527	9.707359132	9.339850003	6.672425342	8.906890596	7.087462841	10.13185696	9.824958741	5.209453366	4.64385619	7.21916852	9.2644426	8.271463028	11.92109709	8.038918989	8.832890014	6.700439718	11.38963134	9.764871591	9.350939182	6.491853096	8.511752654	8.164906927	9.700439718	11.17554955	6.339850003	10.56700537	9.599912842	9.471675214	7.108524457	9.103287808	8.438791853
NKAPL	3.169925001	4.584962501	3	2	3.169925001	4.584962501	3.584962501	3	2	2.807354922	3	4	3.169925001	5.087462841	2	2.807354922	2	3.321928095	2.321928095	3.169925001	2.584962501	3	2.321928095	2	2.584962501	2.321928095	0	4.64385619	3.700439718	2.584962501	5.754887502	5.209453366	1	3.169925001	3.169925001	4.321928095	2.584962501	2.584962501	1.584962501	1.584962501	2.321928095	4	0	2.321928095	2.584962501	1.584962501	2.321928095	1.584962501	2.807354922
NKX2-3	2.807354922	3.321928095	3	2.807354922	5.832890014	4	1	2	10.42206477	6.022367813	0	0	4.459431619	10.53430288	5.321928095	6.95419631	3.700439718	10.93369066	4.807354922	3.321928095	4.523561956	6.491853096	6.044394119	8.942514505	5.882643049	6.228818691	0	5.614709844	5.754887502	7.87036472	2.321928095	1	0	4.247927513	2	7.076815597	10.00422047	2.807354922	1.584962501	1	10.84077792	1.584962501	3.321928095	0	2	5.459431619	5.554588852	0	0
NKX3-2	8.596189756	4.321928095	2.807354922	2.584962501	4.169925001	8.375039431	1	5.087462841	4.087462841	3.807354922	1	5.087462841	2	7.033423002	5.426264755	4.459431619	3.459431619	7.918863237	4.700439718	3.700439718	7.303780748	4.584962501	1.584962501	7.781359714	3.459431619	4.807354922	2.584962501	4.700439718	5.209453366	5.491853096	7.924812504	3	0	3.700439718	7.383704292	3.169925001	3.807354922	3.906890596	4.392317423	2.584962501	6.442943496	6.228818691	2.584962501	3.700439718	4.087462841	2.584962501	4.523561956	3.169925001	2
NKX6-1	6.209453366	4.95419631	1	4.392317423	5.459431619	5.044394119	0	3.700439718	1	3.700439718	3.700439718	4.857980995	0	4.523561956	8.994353437	6.672425342	3.584962501	6.754887502	6.321928095	1.584962501	4.584962501	5.426264755	1.584962501	7.321928095	4.169925001	6.672425342	3.584962501	3.906890596	3.906890596	6.906890596	5.129283017	3.169925001	5.754887502	3.321928095	5.727920455	4.584962501	2.321928095	4.392317423	4.95419631	4.321928095	4.392317423	7.098032083	2.807354922	5.285402219	6.392317423	2.584962501	4.392317423	4.700439718	2
NLRP10	2	4.087462841	4.906890596	6.754887502	1.584962501	1.584962501	6.614709844	1	0	1	5.087462841	4.857980995	8.592457037	1	5.882643049	3.807354922	0	0	0	5.672425342	0	5.64385619	3.321928095	2	3.906890596	0	2.807354922	5.426264755	1.584962501	5.700439718	6.321928095	4.754887502	3.906890596	5.129283017	0	3.321928095	2	3.700439718	0	3	0	1	4.857980995	7.285402219	1	8.921840937	2.321928095	5.459431619	7.599912842
NLRP7	8.873444113	8.611024797	8.06608919	5.392317423	3.906890596	2	4.64385619	10.05528244	4.169925001	4.584962501	5.64385619	2	3.906890596	7.312882955	8.651051691	3.906890596	7.442943496	5.64385619	1.584962501	1.584962501	6.754887502	6.475733431	4.087462841	4	8.243173983	2.321928095	2.807354922	2.807354922	7.994353437	5.700439718	6.247927513	5	4.906890596	6.820178962	3.807354922	5.044394119	6.044394119	8.335390355	9.403012024	5.930737338	5.426264755	5.906890596	1.584962501	5.554588852	8.118941073	2.807354922	2.584962501	4	6.700439718
NME5	2.584962501	2.807354922	2.321928095	1	1.584962501	4.584962501	2	2.321928095	1.584962501	2.321928095	1	2.321928095	2.321928095	3.169925001	0	4.807354922	4	4.087462841	0	1	3	3.807354922	1	3	2.321928095	2.584962501	1.584962501	2.584962501	3.584962501	0	3	7	2.321928095	1	0	4.247927513	2.321928095	3	1	1	2	4.700439718	1	3.169925001	1.584962501	2	1.584962501	2.321928095	0
NMRK2	7.06608919	3.169925001	7.21916852	0	3.459431619	1.584962501	0	0	1.584962501	0	0	2.584962501	0	9.794415866	2	1	1.584962501	1	0	4.523561956	6.06608919	5.64385619	2.584962501	2.321928095	2	0	1	7.857980995	0	4.247927513	8.632995197	0	0	0	5.392317423	1	4.169925001	5.523561956	1.584962501	1.584962501	2.584962501	5.209453366	0	0	1.584962501	2	0	1	5.209453366
NOS1	3	5.857980995	7.942514505	7.475733431	7.17990909	3	10.82336724	2	4	4.906890596	9.011227255	6.044394119	6.321928095	11.06877828	8.169925001	9.611024797	4.392317423	6.700439718	3.459431619	7.900866808	8.942514505	11.1376316	7.108524457	10.97799537	4.754887502	10.38154295	6.459431619	7.754887502	7.14974712	3.459431619	5.392317423	10.11374217	7.977279924	8.741466986	2.584962501	8.577428828	7.06608919	8.622051819	3.321928095	5.781359714	5.285402219	8.982993575	8.108524457	6.569855608	3.169925001	5.584962501	1.584962501	5.321928095	8.257387843
NOX4	9.483815777	10.71166697	7.924812504	7.17990909	6.087462841	9.789533645	8.531381461	8.238404739	7.189824559	7.693486958	6.700439718	9.084808388	7.46760555	8.977279924	8.174925683	6.228818691	8.13442632	9.727920455	7.312882955	6.700439718	9.917372079	6.658211483	5.906890596	8.487840034	7.6794801	8.312882955	6.022367813	7.459431619	8.614709844	6.727920455	9.759888183	7.348728154	7.17990909	5.700439718	9.668884984	7.46760555	7.707359132	7.599912842	6.988684687	6.50779464	8.854868383	8.980139578	6.599912842	8.108524457	7.033423002	7.357552005	6.087462841	7.741466986	5.781359714
NPBWR1	11.47522678	7.108524457	7.348728154	4.906890596	8.339850003	10.41045135	4.64385619	2	1.584962501	3.584962501	6.614709844	5.614709844	6.599912842	2.321928095	10.38046107	6.658211483	6.781359714	2.584962501	7.6794801	4.906890596	10.35424938	3.584962501	7.592457037	5.209453366	4.087462841	7.562242424	2.321928095	4.321928095	4.169925001	6.247927513	6.807354922	9.06608919	1	6	2	10.67860014	2.321928095	5.857980995	0	7.888743249	2	6.672425342	5	7.087462841	5.321928095	0	2.584962501	7.727920455	4.754887502
NPPC	2	4.523561956	0	2	2	12.15101654	0	1	7.707359132	3.700439718	1.584962501	2.321928095	1	11.891404	1.584962501	8.939579214	3	8.686500527	0	1.584962501	4.087462841	2.584962501	4.754887502	9.008428622	4.700439718	7.768184325	2.807354922	3.906890596	1.584962501	1	1	4.754887502	0	5.426264755	6.169925001	5.554588852	8.724513853	1.584962501	9.493855449	0	10.72024426	3.459431619	8.266786541	1	2.807354922	2	4.321928095	1	0
NPY1R	2.807354922	1	1	3.169925001	1.584962501	7.727920455	0	3.700439718	3	3	1.584962501	1	1	4.321928095	7.276124405	3.807354922	3.584962501	4.087462841	2.321928095	1	5.392317423	4.584962501	2.584962501	7.434628228	0	0	0	2.807354922	1	3.906890596	2	5.523561956	0	4.087462841	1	6.022367813	7.159871337	3	1.584962501	1.584962501	1	7.375039431	1.584962501	5.781359714	1	1	4.169925001	2.321928095	3
NR3C2	3.906890596	4.321928095	3.321928095	3.169925001	6.169925001	8.945443836	5.807354922	4.584962501	10.37177664	8.082149041	5.357552005	4.247927513	4.754887502	9.556506055	4.857980995	6.209453366	5.247927513	8.262094845	4.523561956	3.459431619	6.266786541	6.50779464	6.357552005	10.8273427	4.321928095	4.523561956	1.584962501	5.882643049	4.321928095	4.584962501	5.977279924	7.894817763	1	4.523561956	7.348728154	8.21916852	9.357552005	4	9.865733271	3.700439718	9.044394119	6.988684687	6.285402219	3.169925001	3.321928095	3.321928095	9.21916852	3.321928095	3.807354922
NRAP	8.744833838	4.247927513	4.459431619	2.321928095	7.851749041	1	0	0	1.584962501	2.584962501	1.584962501	4	0	15.31518495	2	2.807354922	1	3.584962501	1.584962501	10.02513956	8.108524457	6.266786541	1	1.584962501	0	4.087462841	1.584962501	12.14402087	1	7.129283017	8.562242424	1	2	0	9.405141463	3.584962501	4.169925001	6.491853096	2.807354922	0	4.700439718	9.968666793	1	2.321928095	5.584962501	1.584962501	5.614709844	1	9.189824559
NRG2	3.321928095	2.807354922	1	2.321928095	2.321928095	4.087462841	5.044394119	2.584962501	2.807354922	4	4.087462841	2.584962501	2.321928095	4.392317423	5.321928095	3.700439718	3.700439718	4.906890596	3	2.584962501	4	4.754887502	4.169925001	5.392317423	1	4.321928095	0	4.169925001	3.906890596	1	3.584962501	6.554588852	2.321928095	1	3.169925001	6.06608919	4.584962501	4.087462841	3.584962501	3	3.459431619	5.426264755	2	2.807354922	6.523561956	1.584962501	2.321928095	2.321928095	1.584962501
NRG3	2	0	0	0	0	3.700439718	2	2	2.807354922	1	2.321928095	0	0	3.459431619	1	1	0	2.584962501	1.584962501	1	0	4.459431619	0	3.807354922	1	3.169925001	0	1.584962501	1	1	1.584962501	4.087462841	0	0	1	1	2.584962501	3.321928095	0	0	0	4	0	0	1	1	1	0	0
NRIP3	7.266786541	11.49135207	9.503825738	8.607330314	10.01122726	10.97871046	7.988684687	9.695228292	9.445014846	10.2179577	8.321928095	10.08347933	8.276124405	10.18115226	6.906890596	9.28077077	8.426264755	8.169925001	8.45532722	7.50779464	7.900866808	6.189824559	10.14720492	11.25974326	8.379378367	8.592457037	6.727920455	5.044394119	7.942514505	11.0721326	8.330916878	8.927777962	8.784634846	7.761551232	10.63390341	7.483815777	10.95855272	6.303780748	9.501837185	9.154818109	10.62296694	7.686500527	7.129283017	8.731319031	8.651051691	5.95419631	8.960001932	5.727920455	6.459431619
NT5C1A	0	0	1	1	0	1.584962501	1	0	1	1.584962501	1	0	0	5.857980995	0	0	1	1.584962501	2	1	0	1.584962501	0	2	1	1	0	1	0	0	1	0	0	0	0	2.321928095	2.321928095	2	0	1.584962501	0	1	0	1.584962501	2	0	0	0	0
NT5DC4	4.392317423	7.857980995	4.906890596	4.392317423	1	3	2.584962501	4.321928095	3.700439718	4.523561956	3.321928095	3	3	5.523561956	4.64385619	5.044394119	3.321928095	4.906890596	2.321928095	3	4.247927513	3.807354922	5.209453366	3.321928095	4.087462841	3.584962501	3.906890596	2.584962501	1	5.087462841	3.321928095	3.906890596	3	6.06608919	5.129283017	5.459431619	6.108524457	6.807354922	3	5.392317423	4.392317423	3.321928095	3.459431619	3.700439718	3.807354922	4.584962501	3.459431619	3.906890596	1
NTF3	5.857980995	5.554588852	2.807354922	2	3.321928095	8.696967526	4.392317423	3.459431619	8.144658243	4.700439718	3.807354922	5.882643049	1	6.459431619	6.491853096	7.434628228	4.807354922	5.285402219	3.700439718	3	3.459431619	7.21916852	6.569855608	7.614709844	4.247927513	5.285402219	2	4	5.209453366	2.807354922	6	7.768184325	3.169925001	4	9.292321633	4.700439718	6.321928095	4	6.807354922	1.584962501	7.06608919	6.169925001	7.294620749	6.686500527	2	4.087462841	3.807354922	3.807354922	2.807354922
NTRK3	3.700439718	3.169925001	4.087462841	1	4.321928095	4.700439718	4.857980995	2.321928095	6.108524457	3.807354922	4.584962501	4.087462841	4.087462841	5.977279924	3.906890596	4.169925001	4.906890596	5.857980995	2.321928095	2.807354922	3.700439718	7.918863237	4.169925001	6.832890014	2.321928095	5.357552005	3	2.584962501	3.321928095	3	5.523561956	3.584962501	2.807354922	2.584962501	4.584962501	8.011227255	4.459431619	4.169925001	3	1	4.807354922	7.118941073	2.321928095	3.906890596	0	3.169925001	4.392317423	3.700439718	3.321928095
NXPH4	9.250298418	11.27961058	9.044394119	10.95710204	11.22460468	11.08945048	6.569855608	10.34651373	8.876516947	12.31712993	7.139551352	8.960001932	11.00562455	11.08480839	9.779719355	11.37068741	8.997179481	12.6941402	8.164906927	7.994353437	10.54303182	11.76404222	11.2467406	10.31741261	10.36741475	9.616548844	9.573647187	5.754887502	9.933690655	10.26091953	10.14082977	6.942514505	8.13442632	10.47370575	10.43462823	9.625708843	10.32867493	10.51471405	9.238404739	11.34151882	10.38262403	8.918863237	9.306061689	6.523561956	12.67595703	11.13185696	10.58402294	7.727920455	6.285402219
OASL	10.36959735	13.65228481	10.97584797	8.103287808	11.42574042	9.37286506	12.53089398	13.68013972	11.56176526	9.62935662	13.00158412	11.86766485	12.38801729	11.12670447	10.95274125	9.54689446	12.34872815	14.58894882	11.81698362	9.826548487	11.18549492	10.90839262	11.70649602	10.95564991	13.79024667	6.228818691	9.583082768	10.30720081	13.30263892	10.67065625	9.649256178	9.579315938	12.5844928	12.39231742	9.209453366	9.888743249	9.826548487	9.818582177	12.33511117	9.592457037	8.654636029	6.820178962	4.459431619	8.189824559	13.14640957	12.06238349	12.78524811	12.20028561	11.07079181
OCA2	4.087462841	4.807354922	2.807354922	1	6.988684687	11.51422091	1	7.813781191	11.30320995	3	5.459431619	0	2.807354922	7.523561956	6.129283017	8.184875343	6.781359714	10.90388185	0	2.807354922	3.169925001	4.459431619	6.06608919	8.95419631	3.807354922	3.321928095	0	4.459431619	6.044394119	6.918863237	2	6.392317423	1	8.055282436	2.807354922	5.977279924	9.906890596	5.044394119	8.994353437	0	10.92703717	2.321928095	4.087462841	3.459431619	1.584962501	4.906890596	1.584962501	1	0
ODAM	3.700439718	3.584962501	1	0	4.754887502	6.339850003	0	9.033423002	10.84077792	5.247927513	0	0	0	4.857980995	1	6.426264755	2.584962501	17.23110865	4.584962501	1	1.584962501	4.64385619	2.807354922	10.72024426	2	0	0	1	6.741466986	0	1	8.87036472	0	1	0	3.906890596	3.321928095	0	2.584962501	0	4	7.46760555	0	0	0	0	3.459431619	0	1
OFCC1	0	5.321928095	4.321928095	3.584962501	3.807354922	3.321928095	3.459431619	3.807354922	0	3.807354922	4.584962501	3.459431619	4	6.266786541	5.727920455	7.636624621	4.700439718	6.569855608	3.321928095	3.321928095	2	5.247927513	1	1	5.807354922	2.321928095	2	1.584962501	2	5.459431619	4	1	6.044394119	2.584962501	6.266786541	2.321928095	5.129283017	7.754887502	0	5.129283017	2	2.807354922	1	6.247927513	4.247927513	5.584962501	0	4.523561956	3.807354922
OGN	6.129283017	5.087462841	4.087462841	1.584962501	3.584962501	6.614709844	2.807354922	3.169925001	4.321928095	3.169925001	1.584962501	4.906890596	1	7.491853096	2.584962501	1	2.321928095	7.076815597	3.321928095	2	7.159871337	3.321928095	3	6.475733431	6.06608919	5.087462841	1.584962501	5.285402219	6.741466986	2.584962501	6.375039431	4	2	5.392317423	7.011227255	6.303780748	3.459431619	4	3	3	3.700439718	9.776433032	2.807354922	7.383704292	2	5.95419631	5.392317423	0	2.584962501
ONECUT2	4.087462841	6.539158811	4.857980995	2.807354922	5.64385619	10.03066714	7.569855608	7.906890596	7.599912842	9.426264755	6.832890014	5.977279924	5.906890596	9.022367813	8.266786541	6.539158811	3.169925001	4.169925001	5.781359714	8.233619677	6.781359714	7.366322214	8.257387843	9.37286506	6.442943496	6.06608919	4.087462841	3.169925001	1	6.584962501	2.807354922	2.321928095	5.491853096	6.087462841	3.906890596	3.700439718	7.807354922	8.366322214	6.918863237	6.882643049	8.108524457	3.584962501	5.426264755	7.17990909	5.459431619	3.807354922	8.224001674	5.285402219	6.392317423
ONECUT3	4.857980995	6.569855608	1	2.584962501	4.087462841	7.17990909	3.584962501	1	1	4.857980995	1	1	1	4.169925001	3	5.754887502	1.584962501	3.584962501	3.169925001	3.459431619	9.068778278	3.807354922	5.857980995	3.321928095	2	1	2.807354922	1.584962501	4.169925001	2.807354922	5.247927513	6.794415866	4.321928095	5	1.584962501	3.321928095	5.087462841	10.86263736	1	3.169925001	3.459431619	4.857980995	8.915879379	3.584962501	4.392317423	3	1	3.321928095	4.087462841
OR2B6	2.584962501	5.727920455	3.700439718	4.392317423	3.807354922	2	4	4.247927513	3.807354922	4.523561956	2.584962501	2	2	6.339850003	5.614709844	1.584962501	3.584962501	3.807354922	1.584962501	2.807354922	2.807354922	2.584962501	7.285402219	4.584962501	1.584962501	1.584962501	3.584962501	0	5.285402219	2.321928095	2	3	3	1.584962501	7.459431619	4.087462841	5.64385619	9.337621902	5.209453366	2.584962501	3.807354922	0	2.584962501	2.584962501	2.321928095	2.807354922	7.577428828	3.169925001	1
OTOP3	4.321928095	3.584962501	4.169925001	4	6.87036472	9.707359132	7.139551352	10.73555602	4.392317423	11.14974712	7.033423002	8.413627929	8.06608919	1	6.599912842	7.46760555	8.921840937	2.321928095	0	3	7.14974712	11.59618976	10.75154406	8.290018847	3.459431619	4.392317423	3.807354922	7.266786541	8.707359132	6.06608919	0	8.189824559	1	8.503825738	4.087462841	5.614709844	3.459431619	7.651051691	0	6.266786541	4	3.906890596	9.17990909	0	1.584962501	3.700439718	1.584962501	7.330916878	3.169925001
OXGR1	2	1.584962501	2.321928095	1	6.442943496	6.807354922	0	5.700439718	5.977279924	6	4.087462841	1	1.584962501	6.95419631	3.584962501	4.64385619	5.129283017	8.14974712	1	1	4.857980995	6.50779464	6.442943496	7.912889336	5.584962501	5.754887502	0	3.700439718	2.584962501	3.321928095	2	9.092757141	1	5.584962501	2.584962501	5.882643049	7.21916852	4.95419631	1.584962501	2.321928095	2.321928095	7.614709844	6	2	2.807354922	3.321928095	6.672425342	1.584962501	4.169925001
P3H2	11.74104558	14.12379809	10.11374217	13.82406374	14.96673074	12.26883437	12.33231633	14.06650969	10.96866679	13.42731284	10.18982456	13.73714169	15.02574517	11.16553514	14.22844294	8.603626345	13.65329295	9.705632387	12.91475884	12.3553511	11.18920683	12.47573343	14.47756856	10.19105921	9.276124405	9.269126679	13.63877528	8.927777962	13.14322376	12.56795608	11.38370429	14.00140819	11.11569395	11.40354468	8.044394119	11.26737193	12.73216743	11.08613623	12.1179677	13.46786024	10.75655632	11.14847658	10.55074679	12.58425789	13.23451809	8.797661526	12.81338039	12.81297947	13.436191
P4HA3	9.955649908	9.346513733	7.118941073	5.95419631	8.044394119	9.20701432	6.409390936	7.228818691	6.392317423	7.022367813	6.475733431	8.832890014	6.491853096	8.636624621	8.257387843	6.087462841	8.118941073	9.888743249	7.129283017	6.845490051	9.027905997	6.022367813	4.906890596	7.375039431	6.727920455	7.539158811	4.95419631	7.044394119	7.257387843	5.247927513	10.08480839	6.942514505	5.169925001	5.044394119	9.044394119	6.95419631	6.108524457	6.599912842	5.087462841	5.209453366	7.577428828	8.741466986	5.614709844	9.509775004	6.584962501	6.087462841	4.95419631	7.826548487	7.330916878
PACRG	3.584962501	2	3.169925001	3.906890596	6.672425342	6.832890014	2	2.807354922	3.584962501	1	1	1	0	2.807354922	2.584962501	2.807354922	2.321928095	3.459431619	2	0	2.807354922	3.584962501	5.321928095	6.247927513	2.321928095	3.459431619	1	3.169925001	1	1.584962501	1	5.977279924	1	0	3.169925001	4.95419631	2.807354922	3.321928095	4.523561956	1.584962501	3.321928095	0	4.321928095	0	2.584962501	3	3.807354922	1	1
PADI1	8.632995197	10.80413102	5.129283017	8.603626345	11.02236781	7.74819285	4.247927513	10.5028318	8.033423002	6.857980995	11.01541505	7.483815777	5.247927513	3.169925001	9.022367813	8.682994584	8.661778098	5.169925001	7.294620749	9.144658243	6.426264755	5.95419631	10.75822321	10.11894107	5	2.584962501	10.51569984	7.936637939	8.592457037	4	8.784634846	13.09407769	9.055282436	11.25797706	2.807354922	9.832890014	9.211888295	7.46760555	4.247927513	9.417852515	6.768184325	4.807354922	5.491853096	3.459431619	5.700439718	5.700439718	12.19321732	6.599912842	9.558420713
PADI2	9.776433032	7.900866808	8.797661526	6.285402219	9.063395081	8.519636253	8.813781191	8.17990909	10.22158712	7.977279924	8.503825738	9.152284842	7.876516947	13.54966436	8.873444113	7.139551352	7.906890596	7.693486958	6.459431619	9.375039431	8.451211112	7.569855608	9.342074668	9.710806434	6.554588852	6.209453366	6.686500527	10.72195361	6.599912842	7.707359132	10.45840661	9.471675214	7.294620749	7.17990909	8.74819285	7.285402219	8.566054038	8.370687407	9.030667136	4.754887502	9.306061689	10.39874369	2.807354922	7.62935662	6.741466986	5.357552005	7.383704292	6.285402219	7.700439718
PAEP	6.584962501	9.48984796	5.781359714	10.1382718	6.108524457	2.807354922	7.562242424	5.906890596	0	4.700439718	4.700439718	6.392317423	7.247927513	2	5.426264755	3.169925001	6	5.857980995	10.65284497	7.832890014	4.247927513	3.906890596	2.321928095	1	3.807354922	5.357552005	7.17990909	0	8.124121312	5.832890014	7.6794801	7.77478706	7.994353437	4.584962501	3.807354922	2.584962501	1.584962501	3.321928095	2	5.285402219	3	1.584962501	2.807354922	8.194756854	8.632995197	7.139551352	1	5.614709844	9.965784285
PARK2	5.087462841	4.523561956	4.700439718	4.459431619	4.087462841	7.531381461	4.95419631	4.700439718	5.044394119	4.754887502	3.807354922	5.357552005	4.906890596	7.707359132	6.554588852	4.95419631	5.882643049	6.14974712	3	3	5.832890014	5.754887502	5.247927513	6.727920455	7.06608919	5.781359714	2	5.700439718	4.247927513	4.247927513	5.614709844	6.14974712	2.807354922	1	4.754887502	5.727920455	5.247927513	4.169925001	5.285402219	3.321928095	5.523561956	6.14974712	5.285402219	4	4.906890596	2.321928095	5.129283017	3.169925001	4.247927513
PAX1	5.857980995	7.118941073	0	6.247927513	6.285402219	2.584962501	7.14974712	3.169925001	13.7225941	5.129283017	1.584962501	5.321928095	1	3.584962501	6.977279924	3.906890596	7.839203788	11.75780667	6.672425342	2	5.321928095	7.199672345	11.46505617	10.89557528	3.169925001	2.321928095	1	5.459431619	2.321928095	6.303780748	4.087462841	7.459431619	3.459431619	5.977279924	4.087462841	12.10623576	3.169925001	3.807354922	15.00316651	2.807354922	14.08572141	2	1	3.459431619	3.459431619	3.321928095	4.584962501	2	3
PAX5	5.95419631	3	3.807354922	7.022367813	5.392317423	7.622051819	8.810571635	8.962896005	7.189824559	6.108524457	9.025139562	6.930737338	9.350939182	8.164906927	7.700439718	4.807354922	9.057991723	5.285402219	8.224001674	6.794415866	5.426264755	8.189824559	8.700439718	6.169925001	6.965784285	3.906890596	5.247927513	5.247927513	5.044394119	4.700439718	5.584962501	6.426264755	6.658211483	5.044394119	1	12.42652685	9.515699838	6.807354922	8.184875343	5.523561956	6.87036472	6.614709844	2	6.807354922	3	4.700439718	5.727920455	6.794415866	9.197216693
PAX9	8.686500527	7.098032083	7.95419631	9.649256178	11.03548645	9.981567282	8.499845887	10.98156728	13.19629475	10.95346896	9.607330314	9.888743249	8.885696373	13.32965621	10.41256985	11.22761594	9.537218401	11.5703301	8.348728154	8.184875343	10.04712391	9.509775004	12.77581601	11.84509796	10.27961058	6.768184325	8.370687407	10.22761594	10.18487534	10.14210706	6.189824559	12.37368083	8.113742166	11.8753654	11.07614753	11.73766986	12.45301335	8.965784285	11.18053081	10.70390357	10.07146236	9.87958325	9.074141463	8.118941073	8.375039431	8.016808288	11.13891172	9.271463028	8.968666793
PCDHGC5	6.781359714	4.584962501	5.044394119	7.851749041	6.087462841	5.285402219	8.651051691	6.357552005	1	8.471675214	7.839203788	11.34762137	9.187352073	3.584962501	7.531381461	3.584962501	7.285402219	4.584962501	7.562242424	8.988684687	1	6.357552005	2.807354922	4	7.375039431	2	3.459431619	4.459431619	6.303780748	5.129283017	7.17990909	6.375039431	9.105908509	5	3.321928095	5.209453366	3.459431619	5.044394119	1	6.781359714	3.459431619	6.169925001	5.700439718	8.836050355	2.807354922	6.918863237	1	8.060695932	9.724513853
PCK1	0	5.169925001	5.129283017	1.584962501	3.584962501	2	2.584962501	3.169925001	2.584962501	1	0	2	1.584962501	0	1	4	1.584962501	2	0	0	1	0	7.108524457	7.960001932	1.584962501	3	0	4	0	0	2.807354922	4.459431619	1.584962501	2.584962501	2	3.584962501	1	2.321928095	3.700439718	0	3.169925001	2.584962501	0	0	0	2.584962501	2.584962501	0	0
PCP4L1	5.700439718	6.14974712	5.392317423	6.14974712	8.751544059	11.89973454	7.845490051	7.651051691	8.108524457	11.11829223	9.413627929	5.087462841	6.554588852	10.64925618	6.539158811	12.28569119	9.449148645	4.247927513	4.523561956	5.285402219	5.426264755	8.174925683	8.693486958	9.330916878	7.209453366	4.807354922	5.209453366	7.665335917	7.06608919	4.459431619	5	11.49385545	2	8.744833838	5.64385619	7.936637939	10.03891899	4.169925001	9.710806434	6.741466986	9.068778278	5.906890596	7.499845887	6.539158811	5.584962501	5.614709844	7.622051819	5.977279924	5.209453366
PCSK2	1	1	1	0	0	15.28305217	3.584962501	0	0	1	2.584962501	1.584962501	2.807354922	2.321928095	0	3.169925001	5.044394119	1	0	1.584962501	0	5.882643049	2	7.965784285	2.807354922	3.321928095	2	2.321928095	0	1.584962501	0	2.807354922	0	1.584962501	4.169925001	3.321928095	3.321928095	4	0	0	2.584962501	0	0	1	1	1	0	0	0
PCSK9	7.918863237	11.62250945	9.475733431	11.45018025	11.22641219	13.68178745	10.45635442	11.08281434	12.28540222	14.14966774	8.50779464	9.712527	11.4429435	10.6128685	10.29232163	12.06777046	8.290018847	10.75572215	10.61470984	13.18208393	7.820178962	14.1874294	12.37693932	10.86186234	10.87344411	8.861086906	9.30833903	8.535275377	11.47826403	12.34124082	10.34318572	10.55937709	11.14210706	13.07698257	11.7077905	9.920352855	9.022367813	8.787902559	10.4604559	11.31174832	10.05528244	9.398743692	12.52576548	9.033423002	9.670656249	11.06002035	11.95564991	6.977279924	11.00070427
PDE11A	3.906890596	3.584962501	3.321928095	1	3	7.483815777	2	3.169925001	2	2.584962501	0	0	0	4	4.247927513	2.807354922	1	4.087462841	5.459431619	2.584962501	1.584962501	2.584962501	3	5.285402219	6.977279924	3.321928095	2.807354922	2.321928095	0	5.321928095	3.169925001	3.459431619	1	1.584962501	4	3.169925001	3.584962501	5	2	6.209453366	3.584962501	5.247927513	2.807354922	8.636624621	2.584962501	1	2.584962501	1.584962501	1
PDE4C	4.857980995	5.754887502	4.584962501	4.807354922	4.247927513	4.700439718	3	5.247927513	4.95419631	7.238404739	4.523561956	3.906890596	2.584962501	6.247927513	7.658211483	6.321928095	6.727920455	6.14974712	1.584962501	4	5.727920455	4.857980995	8.164906927	6.50779464	3.807354922	6.321928095	2.321928095	2.807354922	6.169925001	5.584962501	7.011227255	8.918863237	5.044394119	8.28077077	5.392317423	7.199672345	6.741466986	6.50779464	3.584962501	6.228818691	5.930737338	6.087462841	6.781359714	4.247927513	4.087462841	4.700439718	8.108524457	2.584962501	2.321928095
PDE6A	3.459431619	3.700439718	2.584962501	1.584962501	3.321928095	4.95419631	2.807354922	7.614709844	3.906890596	2.584962501	3	2.807354922	1.584962501	4.906890596	5.285402219	4.247927513	4	7.303780748	2	2	3.321928095	4.087462841	5.882643049	4.392317423	2	3.807354922	3.459431619	3.169925001	3	2.584962501	3.321928095	4.247927513	2.321928095	3.169925001	1.584962501	6.189824559	6.321928095	5.614709844	3.169925001	4	3.584962501	3.906890596	1.584962501	3.321928095	1	2.321928095	6.409390936	2.807354922	2.584962501
PDK4	8.422064766	7.312882955	7.54689446	4.95419631	5.727920455	7.189824559	9.84862294	9.77478706	6.475733431	5.459431619	8.6794801	8.370687407	8.17990909	10.54496443	4.64385619	7.8008999	7.087462841	9.292321633	6.569855608	9.243173983	5.882643049	7.87036472	7.965784285	9.62935662	6.741466986	5.727920455	6.523561956	9.060695932	8.721099189	6.209453366	11.12863881	7.960001932	5.906890596	4.523561956	9.361943774	8.370687407	5.95419631	6.794415866	7.665335917	8.184875343	8.592457037	10.54496443	2	6.209453366	6.569855608	5.087462841	5.523561956	5.700439718	6.491853096
PDPN	14.53715772	13.64959301	13.39016896	13.01070293	11.87075	13.70411979	12.98174565	14.07397416	13.67098812	11.01820018	13.14322376	13.12476754	13.18456545	12.0721326	14.20327152	12.05663772	14.63628475	12.60408986	14.12839716	13.733545	10.71166697	12.28598011	11.62844554	12.16490693	12.61700823	10.56890615	11.61792656	10.62296694	12.88092271	13.89054929	14.45962373	13.31344994	14.00562455	10.30833903	12.5643877	12.79055214	10.51963625	10.38478375	14.36536557	10.16113188	10.94982671	13.33817925	12.41071633	13.63571812	13.41442098	10.73809226	11.36522885	13.14003089	12.40381093
PEBP4	2.321928095	5.672425342	3	1.584962501	2.321928095	4.247927513	1	0	2	1.584962501	0	1.584962501	2	8.693486958	2.807354922	2	1	3.906890596	1.584962501	1.584962501	3.169925001	3.321928095	2	3	1.584962501	2.321928095	3.584962501	6.303780748	2.321928095	0	4.392317423	1	0	1	1	5	3.584962501	3.700439718	3.906890596	0	2.807354922	4.459431619	1.584962501	2.321928095	1	3.169925001	0	1	2
PEG3	5.285402219	5.523561956	4.087462841	3.169925001	3.321928095	6.339850003	5.459431619	4.169925001	5.459431619	5.523561956	6.832890014	5.700439718	4.584962501	6.64385619	4.087462841	4.754887502	4.459431619	6.228818691	3.459431619	3.807354922	6.169925001	5.882643049	3.169925001	6.50779464	4.392317423	2.584962501	3.169925001	7.383704292	3.459431619	2.584962501	8.113742166	4.95419631	0	2.584962501	5.554588852	9.292321633	5.554588852	5.459431619	3.584962501	3.459431619	5.392317423	7.434628228	2.584962501	5.129283017	3.584962501	3.700439718	4.247927513	3	3.321928095
PGM5	7.918863237	6.044394119	4.392317423	4.95419631	5.754887502	7.21916852	5.807354922	7.276124405	6.857980995	7.055282436	7.238404739	6.459431619	6.857980995	9.129283017	5.169925001	5.247927513	7.54689446	6.491853096	5	5.523561956	6.321928095	5.285402219	5.247927513	9.890264277	3.459431619	5.044394119	4.584962501	7.64385619	4.584962501	6.044394119	8.055282436	7.06608919	2.807354922	4.169925001	7.321928095	7.95419631	6.169925001	6.022367813	5.285402219	5	6.768184325	8.082149041	1.584962501	2.807354922	3	3.584962501	6.285402219	5.129283017	5.087462841
PHYHD1	6.50779464	11.07414146	3.321928095	5.321928095	6.339850003	8.276124405	4.95419631	6.475733431	7.257387843	11.39820926	6.50779464	6.442943496	4.169925001	7.189824559	4.857980995	11.82495874	7.108524457	7.392317423	6.807354922	8.011227255	6.14974712	11.55698496	11.60686784	7.614709844	4.523561956	6.339850003	4.700439718	7.74819285	9.920352855	11.07948478	8.082149041	9.859534786	5.64385619	12.22580994	6.700439718	8.400879436	10.44811631	10.02652344	9.784634846	5.321928095	8.727920455	8.189824559	4.247927513	5.781359714	4.459431619	11.01332267	10.1711768	5.554588852	3.169925001
PHYHIP	8.312882955	6.832890014	6.807354922	5	6.727920455	8.839203788	4.584962501	4.906890596	6.714245518	6.50779464	6.392317423	4.169925001	3.807354922	7.129283017	8.082149041	7.330916878	6.614709844	5.64385619	5.087462841	4.64385619	6.209453366	8.636624621	5.491853096	6.228818691	4.392317423	5.977279924	3.807354922	4.523561956	6.475733431	5.491853096	6.228818691	8.005624549	5.672425342	9.044394119	5.392317423	6.930737338	6.209453366	5.857980995	7.098032083	4.321928095	5.247927513	6.409390936	5.584962501	4.523561956	5.087462841	6.044394119	5.672425342	4.906890596	4.321928095
PI16	4.392317423	8.45532722	1.584962501	2.584962501	4.169925001	5.044394119	4.392317423	3.906890596	4	5.426264755	5.523561956	3.169925001	3.459431619	9.677719642	3.807354922	4.087462841	4.392317423	5.247927513	2.584962501	4.64385619	3.700439718	3.807354922	4.459431619	4.807354922	4	3.700439718	2.321928095	6.807354922	4.64385619	1.584962501	1.584962501	4	2	3.700439718	3.321928095	7.247927513	3.584962501	4.169925001	3.321928095	1	3.459431619	9.35974956	3	2.807354922	1.584962501	4.247927513	7.95419631	3.169925001	2.584962501
PIF1	8.703903573	10.02097994	8.392317423	8.566054038	8.228818691	10.97297979	7.50779464	7.257387843	7.888743249	7.499845887	7.900866808	6.392317423	7.607330314	9.541096615	8.573647187	8.968666793	8.353146826	11.09209642	7.257387843	8.189824559	5.357552005	8.703903573	8.54303182	10.60269887	7.672425342	8.781359714	6.906890596	6.426264755	8.813781191	8.30833903	7.651051691	7.787902559	7.912889336	8.991521846	9.544964433	8.842350343	8.930737338	10.25029842	8.169925001	8.781359714	8.707359132	7.807354922	8.577428828	8.103287808	8.74819285	7.876516947	10.26209485	7.876516947	7.539158811
PIGR	5.857980995	7.276124405	5.523561956	0	8.103287808	5.727920455	7.303780748	7.321928095	8.8008999	14.35314683	10.37937837	4	4.700439718	8.535275377	8.118941073	13.85516048	9.46760555	8.124121312	11.13635034	2	7.74819285	12.37395266	7.209453366	9.016808288	2.321928095	2.807354922	8.299208018	2	11.62525222	3.584962501	4.700439718	15.18313134	4.700439718	7.930737338	1.584962501	9.71596199	7.033423002	4.754887502	5.832890014	6.228818691	9.01402047	14.34186625	4.906890596	3.700439718	3.700439718	3.584962501	11.95274125	6.523561956	7.658211483
PIK3C2G	2.321928095	5.044394119	7.569855608	2.321928095	4.523561956	8.224001674	7.826548487	3	2.807354922	7.247927513	3.169925001	4	2.807354922	4.392317423	4	3.584962501	3.700439718	8.781359714	3.169925001	7.614709844	5.357552005	7.312882955	7.851749041	4.64385619	2	0	0	6.044394119	4.459431619	4.584962501	6.409390936	5.285402219	7.285402219	6.357552005	3	6.599912842	4.392317423	4.95419631	2.807354922	7.707359132	3.807354922	3.321928095	5.977279924	6.285402219	2	2	1	5.321928095	7.584962501
PIP	4	0	0	0	1	0	1.584962501	0	1.584962501	6.087462841	4.169925001	0	1	2	1	6.189824559	2.321928095	2.321928095	6.108524457	0	4.459431619	5.247927513	3	0	1	0	2	0	10.73216743	2.584962501	0	8.836050355	0	0	0	4.459431619	3	2.321928095	1	1	4.169925001	10.53040634	0	0	0	0	4.169925001	0	0
PKHD1L1	2.584962501	4.247927513	1.584962501	1.584962501	3.169925001	6.129283017	3.169925001	3.321928095	6.169925001	3.169925001	5	2	3.807354922	7.46760555	2.321928095	3.459431619	4.95419631	10.64024494	1	1	2.807354922	2.807354922	4.700439718	5.64385619	3.321928095	3	2.321928095	2.321928095	3.906890596	3	0	5.044394119	0	2.807354922	3.584962501	6.64385619	7.894817763	5.392317423	3.906890596	1	2	4.584962501	2	1	2.321928095	2	2.807354922	5.459431619	1.584962501
PKIA	8.405141463	10.14847658	9.216745858	5.882643049	9.299208018	11.04234338	7.076815597	9.573647187	9.873444113	6.614709844	7.228818691	6.129283017	5	11.76570049	8.962896005	4.087462841	6.599912842	8.317412614	5.129283017	7.022367813	9.586839788	7.930737338	9.573647187	10.17492568	6.189824559	6.189824559	3.700439718	9.575539247	6.672425342	5	8.927777962	7.988684687	5.357552005	4.95419631	6.599912842	9.236014192	10	5.95419631	12.21249639	9.424166289	11.88683971	8.503825738	9.588714636	8.95419631	5.754887502	4.087462841	8.971543554	6.539158811	8.17990909
PKMYT1	9.951284715	10.6635581	10.37829486	9.894817763	12.11048331	10.77066389	10.4807902	10.99293834	11.51963625	11.60686784	11.01889562	10.19721669	11.70865284	12.3014962	12.31061278	9.943979914	12.15260174	12.78258876	11.59198977	11.33985	9.169925001	11.64565843	11.71724801	10.36741475	11.1842555	10.24317398	11.07881795	8.159871337	11.81257844	10.89935692	8.882643049	10.83209885	11.15481811	10.68737568	11.27262979	11.712527	10.81297947	10.65553072	11.38370429	10.86108691	11.52307183	9.912889336	10.027906	10.80332392	10.84549005	10.10328781	12.26502894	11.04644195	10.33203655
PLA2G2A	6.266786541	4.807354922	4.64385619	2.584962501	3.906890596	3.169925001	4.392317423	6.87036472	4.700439718	5.700439718	7.857980995	3.459431619	3.459431619	11.80211242	3.321928095	4.857980995	7.409390936	5.727920455	3.807354922	3.459431619	5.169925001	5.247927513	6.189824559	3.459431619	2.321928095	3.321928095	6.285402219	7.577428828	5.169925001	3	7.562242424	6.303780748	0	3.459431619	5.129283017	6.918863237	4.459431619	3	1.584962501	4.169925001	4.754887502	11.22460468	0	2.321928095	2.321928095	3.169925001	7.087462841	1	2
PLA2G2F	6.409390936	2.807354922	4.64385619	8.21916852	8.169925001	1	11.01541505	8.724513853	4.64385619	2.321928095	7.741466986	8.271463028	11.11634396	6.894817763	7.303780748	5.523561956	5.459431619	5.491853096	9.074141463	6.906890596	3.807354922	5.169925001	5.426264755	5.672425342	8.784634846	2.321928095	8.636624621	8.14974712	6.614709844	8.618385502	10.89102419	9.129283017	11.11634396	4	1	7.348728154	6.409390936	8.888743249	6.108524457	5.285402219	6.169925001	8.851749041	2	9.124121312	2.584962501	8.797661526	6.044394119	7.820178962	10.98299357
PLA2G7	8.876516947	8.375039431	8.422064766	5.977279924	8.366322214	8.988684687	9.874981348	10.28193003	7.622051819	9.379378367	9.317412614	10.7903485	10.22158712	10.82017896	6.918863237	6.832890014	6.832890014	8.276124405	8.463524373	8.011227255	6.64385619	6.977279924	8.060695932	7.982993575	8.447083226	5.321928095	6.658211483	7.864186145	8.252665432	7.8008999	8.717676423	6.714245518	8.980139578	6.523561956	9.751544059	8.13442632	8.54689446	9.20701432	9.019590728	7.994353437	8.566054038	9.539158811	3.584962501	7.64385619	7.276124405	6.357552005	7.257387843	8.129283017	7.971543554
PLAC1	6.754887502	8.353146826	6.930737338	3	7.6794801	4.523561956	7.033423002	7.768184325	4.64385619	2.584962501	4.754887502	5.209453366	6.209453366	2.321928095	10.14847658	5.64385619	5.584962501	2	8.326429487	6.266786541	4.321928095	7.845490051	8.527477006	6	3.459431619	4.247927513	2	5.357552005	5.129283017	8.603626345	6.06608919	7.348728154	5.523561956	9.914385132	7.787902559	6.357552005	1	3.169925001	6.303780748	6.569855608	3.459431619	2.807354922	3.169925001	6.375039431	7.14974712	2.584962501	8.854868383	6.554588852	6.169925001
PLAC9	7.475733431	7.539158811	5	4.247927513	4.247927513	8.243173983	6.06608919	5.727920455	4.807354922	5.426264755	5.357552005	6.658211483	5.554588852	7.977279924	5.906890596	5.491853096	6.189824559	8.005624549	4.95419631	5.357552005	9.487840034	5.426264755	4.459431619	5.882643049	6	9.548821908	5.169925001	6.768184325	6.768184325	5.209453366	7.357552005	6.189824559	5.614709844	5.459431619	5.700439718	7.569855608	6.14974712	5.614709844	5.857980995	5.247927513	5.930737338	7.592457037	4.700439718	6.357552005	6.108524457	5.64385619	6.491853096	6.794415866	4.087462841
PLAU	13.53928	14.81583357	14.88598229	14.24614677	15.42081554	13.22219114	14.87977468	11.80372753	11.31797782	13.01837407	13.79512648	14.79674942	13.73840898	12.85856386	16.2235304	12.81658371	15.1212502	14.31437082	14.81388137	14.49348022	13.91923579	12.81157539	11.4152136	12.23511671	13.05816088	12.80896417	12.55026581	12.38046107	13.87862573	12.81057163	15.76831357	13.73777547	15.55779275	13.49548032	12.7561393	13.95019135	11.27496047	14.34228305	12.10033382	13.5563863	12.91699905	15.12855827	11.76611476	14.86737528	14.98797452	13.58742594	13.44966454	13.65239686	14.32558655
PLCXD3	5.129283017	1.584962501	0	1	0	2.321928095	1	1	0	2.321928095	0	0	2	4.807354922	0	1	3.584962501	2.321928095	0	1	0	3	2.584962501	2	0	0	1	2.807354922	0	0	2	4	0	0	1	6.658211483	5.129283017	3.584962501	1	2.807354922	0	5.321928095	0	1	0	0	2	0	0
PLEKHA6	8.86727874	5.857980995	7.357552005	7.636624621	10.84156435	6.988684687	8.257387843	8.50779464	7.108524457	7.73470962	8.204571144	5.781359714	6.50779464	9.060695932	12.22911922	7.820178962	7.044394119	7.876516947	6.741466986	6.491853096	7.569855608	8.011227255	7.076815597	10.23122118	6.62935662	5.247927513	3.807354922	8.060695932	7.087462841	5.64385619	9.224001674	10.33427329	5.584962501	11.12734954	7.189824559	8.87036472	6.87036472	9.501837185	9.312882955	10.46862404	10.08746284	8.108524457	6.087462841	7.845490051	7.417852515	7.383704292	6.303780748	6.087462841	6.409390936
PLEKHB1	6.977279924	4.64385619	5.087462841	3	7.882643049	5.491853096	5.930737338	6.569855608	6.392317423	7.434628228	6.087462841	5.832890014	5.087462841	8.113742166	6.768184325	7.876516947	6.189824559	8.727920455	4.321928095	4.087462841	4.700439718	9.599912842	5.857980995	8.857980995	4.392317423	6.714245518	2.584962501	5.930737338	6.087462841	5.614709844	5.832890014	8.434628228	5	6.209453366	5.672425342	9.491853096	7.658211483	5.807354922	8.891783703	5.930737338	6.977279924	9.240791332	3.169925001	5.64385619	6.442943496	4.64385619	7.294620749	5.426264755	4.754887502
PLEKHG4B	9.17990909	9.988684687	9.415741768	9.569855608	9.594324604	12.97262086	7.531381461	5.781359714	3.321928095	11.62021983	6.658211483	7.54689446	4.700439718	9.038918989	11.11699368	11.47775827	7.044394119	8.960001932	8.980139578	10.18982456	11.26268214	11.87459719	4	10.52845411	9.556506055	10.63934071	6.686500527	8.022367813	9.049848549	10.84077792	8.539158811	9.475733431	5.857980995	9.569855608	10.7984718	9.4325419	9.517669388	10.49585503	4.321928095	4.523561956	4.247927513	10.10459875	9.698704667	10.78381676	6.50779464	10.17242751	3.459431619	7.499845887	9.131856961
PLIN1	2.807354922	0	2	3.459431619	3.584962501	6.087462841	2.584962501	3.169925001	1.584962501	0	1	1.584962501	1	4.807354922	4.906890596	3	2	3	1	1.584962501	1.584962501	2.584962501	2.321928095	3.906890596	1	1	1	1.584962501	2.584962501	1	4	3.906890596	2	1.584962501	3.584962501	4.807354922	4.087462841	4.321928095	1.584962501	5.087462841	2.321928095	4.64385619	4.321928095	3	3.906890596	2.584962501	4.321928095	0	1.584962501
PLIN4	5.672425342	6.942514505	3.906890596	5.209453366	6.108524457	9.400879436	6.714245518	5.807354922	5.614709844	7.515699838	6.614709844	4.95419631	5.392317423	10.10066234	6.672425342	10.14465824	6	6.228818691	4	4	6.554588852	5.781359714	5.247927513	7.17990909	6.228818691	4.523561956	5.209453366	6.95419631	4.857980995	8.447083226	7.339850003	7.339850003	5.523561956	8.044394119	5.247927513	5.044394119	7.499845887	5.906890596	5.727920455	5.247927513	5.906890596	7.022367813	3.459431619	3.906890596	6.599912842	8.129283017	6.754887502	4.754887502	4.523561956
PLIN5	5.087462841	6.357552005	3.169925001	4.857980995	7.055282436	3.169925001	7.159871337	6.554588852	3.321928095	7.21916852	3.584962501	5	6.857980995	7.523561956	6.781359714	9.52160044	5.044394119	4.321928095	2.807354922	3.321928095	3.807354922	6.087462841	5.285402219	8.647458426	7.54689446	1	5.727920455	4.169925001	5.523561956	7.599912842	4.906890596	7.108524457	4.754887502	6.807354922	3	5.392317423	4.584962501	4.523561956	1	5.672425342	3.584962501	5.754887502	2.321928095	4.087462841	5.977279924	8.335390355	7.77478706	3.584962501	2.321928095
PLK1	10.666224	13.14863546	11.80332392	11.55794229	12.41098127	11.70303839	11.8181827	12.64250303	11.53138146	13.10312386	12.13667076	11.12412131	12.21431912	12.69348696	12.65082737	11.92888844	12.58707428	12.98974928	11.76487159	11.88874325	9.862637358	13.04967841	11.84509796	11.6794801	11.82177398	11.18735207	9.424166289	8.784634846	12.13538865	11.89443885	9.558420713	11.76321237	10.77889848	11.60269887	12.11699368	12.49785184	11.40832974	11.47116713	11.32530546	11.78504371	12.15260174	10.39231742	10.37937837	11.22701419	12.42127591	10.89026428	12.74041323	10.89481776	10.98370619
PLN	6.50779464	6.228818691	6.285402219	4	4.807354922	6.614709844	5.491853096	4.857980995	5.087462841	4.64385619	2.807354922	5.129283017	5.247927513	10.35424938	4.906890596	3	4.906890596	6.087462841	2.807354922	4.754887502	7.781359714	5.087462841	3.169925001	6.832890014	5.64385619	3.700439718	1	7.312882955	2.584962501	4	7.73470962	2.321928095	3.169925001	1	6.06608919	5.523561956	6.794415866	5.672425342	4.64385619	4.169925001	6.285402219	7.741466986	2.584962501	3.807354922	4.247927513	3.169925001	5	6.62935662	6.189824559
PLP1	4.392317423	4.247927513	3.807354922	1	1	2.584962501	3.584962501	6.672425342	4.857980995	4.392317423	3.584962501	2.584962501	3.459431619	6.06608919	3	3	6.906890596	5.044394119	3.459431619	2.807354922	2.807354922	10.29806257	2	7.312882955	5.426264755	1	6.539158811	6.108524457	5.882643049	4.169925001	3.700439718	5.426264755	2	4	3.169925001	4.95419631	2.321928095	3.169925001	3	1	5.285402219	7.238404739	2	1.584962501	2	1.584962501	3.584962501	2.584962501	1.584962501
PMEPA1	13.32361776	11.93332182	13.47623991	12.54424001	11.97046544	13.36372412	12.67926016	12.59968043	11.6183855	11.72792045	12.81578354	13.46684121	12.06911406	11.75070699	16.17728327	10.42836017	13.56379211	14.16804527	13.15766273	12.45943162	14.67997484	11.85135865	10.67860014	12.78299821	12.08945048	12.0344551	11.59198977	11.77025093	11.89481776	11.08679969	14.44766442	12.59572369	12.50630758	10.71767642	11.88683971	12.4236412	10.84077792	9.709083813	11.15608308	10.30263892	11.74399286	13.83762793	8.980139578	14.14449893	13.77971936	11.24138736	9.52160044	11.33371443	12.29634268
PMP2	3.169925001	1	2.584962501	0	0	1.584962501	0	2.807354922	0	1	0	1.584962501	1	4	3	1	5	1.584962501	0	2	3.700439718	9.296916207	3.807354922	1.584962501	2	0	0	3.906890596	3.321928095	0	2	3.584962501	0	7.108524457	1	4.087462841	1	4.321928095	0	3.459431619	2	4.95419631	1	1	0	1	0	0	1.584962501
PNCK	6.832890014	10.43983088	7.906890596	8.285402219	11.59339112	9.278449458	2.321928095	4.169925001	5.781359714	10.04848687	4.584962501	3.700439718	5.044394119	8.243173983	9.317412614	10.88264305	5.64385619	11.51963625	4.459431619	4.523561956	8.531381461	9.337621902	9.11113567	12.13282101	10.34429591	9.355351096	8.569855608	2.584962501	5.930737338	7.820178962	6.714245518	7.781359714	5.523561956	9.48984796	9.142107057	5.392317423	6.321928095	5.129283017	7.768184325	8.285402219	8.658211483	3	8.965784285	6.672425342	11.09803208	8.829722735	7.011227255	2.584962501	4
POSTN	15.38626669	17.40232094	13.82744195	12.45686774	12.55386924	16.82096423	11.48784003	11.9893945	10.65105169	11.60269887	10.73555602	15.78856541	11.13570929	15.18495281	13.57506646	10.29347165	11.88798213	15.24751962	12.98886217	11.58167136	14.98810771	12.77930897	9.753216749	12.74756363	13.49722813	11.1959873	8.97441459	12.15734694	13.56807487	8.754887502	16.87201349	10.92777796	11.87382857	10.04848687	16.14084974	12.45301335	13.74598938	10.04848687	11.67991988	11.75947212	13.3885555	16.03038695	9.816983623	15.50317355	13.90256354	12.95528665	10.64565843	14.59560716	10.56414949
PPARG	6.247927513	5.977279924	7.459431619	6.022367813	8.209453366	8.375039431	5.832890014	5.95419631	5.392317423	5.491853096	5.247927513	8.353146826	5.554588852	8.144658243	7.924812504	6.539158811	6.754887502	5.857980995	3.321928095	3.906890596	9.599912842	4.392317423	9.54689446	8.717676423	5.087462841	7.977279924	2.584962501	6.169925001	6.409390936	2.807354922	6.686500527	9.121533517	3.321928095	3.807354922	6.768184325	8.413627929	6.672425342	5.614709844	5.781359714	8.915879379	8.348728154	6.832890014	9.415741768	3.321928095	6.442943496	3.807354922	4.459431619	3.700439718	3.584962501
PPARGC1A	6.965784285	5.285402219	5.781359714	6.087462841	4.64385619	7.46760555	7.303780748	8.625708843	7.77478706	5.754887502	5.209453366	4.584962501	5.672425342	6.906890596	9.285402219	4.906890596	6.523561956	10.01262454	4.807354922	5.672425342	8.596189756	5.64385619	7.857980995	9.216745858	5.807354922	2.584962501	2.584962501	6.554588852	5.64385619	6	8.6794801	7.636624621	2.584962501	3.584962501	6.087462841	6.409390936	4.64385619	5.247927513	8.189824559	6.894817763	7.276124405	7.651051691	3.584962501	6.357552005	4.087462841	9.221587121	3.321928095	4.321928095	5.129283017
PPEF1	6.700439718	9.285402219	3.807354922	5.459431619	4.459431619	8.491853096	5.930737338	5.882643049	3.169925001	4.321928095	3.584962501	6.942514505	3.700439718	5.459431619	4.087462841	2.807354922	4.321928095	7.118941073	5.169925001	5.357552005	7.238404739	4	3.807354922	6	5.169925001	7.228818691	3.459431619	3.906890596	6.189824559	2.321928095	7.900866808	3.459431619	5	2.584962501	7.321928095	4.523561956	5	5	5.807354922	4.321928095	6.459431619	7.6794801	5.807354922	7.118941073	5.357552005	4.857980995	3.700439718	5.64385619	3
PPL	11.89330153	9.055282436	9.670656249	14.13963129	14.13667076	13.16097437	16.22198354	15.37238898	14.38079924	14.69152544	16.31185473	16.11433205	15.53116821	14.16144685	14.18045311	14.4621188	14.24955793	12.24495839	12.5980525	12.24168529	11.54109662	15.67073922	14.68879668	14.4472124	14.81072224	10.6128685	13.50989869	13.74409801	14.93594771	14.05790713	12.96144969	14.99938348	14.58795327	15.59242784	14.16898544	15.18204512	13.36604895	13.61378946	13.88607758	14.27306708	13.57281863	12.07246761	12.3459596	12.59898297	10.45018025	15.05341684	15.99459652	12.42705089	14.62713485
PPP1R1A	4.584962501	2.584962501	2.584962501	1.584962501	3	1.584962501	2.584962501	2	2	2.321928095	2	3.807354922	2	8.95419631	0	1.584962501	2	3.459431619	2	4.807354922	4.321928095	5.209453366	1	6.06608919	3.321928095	5.169925001	1	7.312882955	2.321928095	2	5.672425342	2	0	1	3.807354922	4.247927513	2.321928095	3.700439718	2	1.584962501	2	4.64385619	1	3	1.584962501	0	1	2.807354922	4
PPP1R1B	3.321928095	10.56224242	5.491853096	3	4.459431619	9.878050913	0	2	6.409390936	10.09275714	3.584962501	2	1.584962501	4.857980995	5.169925001	9.052568051	3	13.11309098	3.906890596	1	6.807354922	10.76321237	5.459431619	7.285402219	5.247927513	5.426264755	4.857980995	3.321928095	5.977279924	9.714245518	4.700439718	9.95419631	2	11.25148241	2.584962501	6.266786541	6.06608919	4.523561956	6.794415866	2.321928095	9.108524457	10.4604559	6.475733431	2.321928095	6.022367813	11.55650605	6.741466986	2.321928095	2.584962501
PPP1R3A	5.044394119	1	5.129283017	0	2.807354922	0	0	0	1.584962501	0	1.584962501	0	0	8.588714636	0	0	0	0	0	4.754887502	2.321928095	3	0	0	0	0	0	6.64385619	1	2.584962501	6.375039431	0	0	0	3.700439718	0	0	2	0	0	1	3.169925001	0	0	0	0	1	0	4.584962501
PPP1R3C	7.06608919	9.375039431	7.011227255	6.882643049	8.957102042	8.326429487	5.321928095	7.607330314	5.285402219	10.27146303	9.339850003	8.426264755	7.930737338	10.65194861	10.82257083	8.271463028	6.965784285	8.475733431	7.46760555	6.894817763	8.357552005	8.668884984	10.23002044	9.665335917	6.285402219	6.475733431	9.779719355	10.00982862	9.727920455	5.129283017	8.768184325	9.577428828	3.807354922	10.43567026	6.357552005	10.66888498	4.857980995	8.299208018	5.807354922	11.07012094	6.426264755	6.247927513	4.087462841	6.942514505	4.087462841	3.584962501	4.64385619	7.813781191	7.434628228
PPP1R9A	2.807354922	2	2	1.584962501	4.459431619	3.700439718	2.321928095	1	3.459431619	7.087462841	3.807354922	2	2	7.06608919	3	5.95419631	3	9.044394119	3.584962501	2.584962501	4.459431619	7.46760555	2.584962501	9.016808288	2.321928095	1.584962501	2	4.247927513	4.584962501	3.321928095	5.357552005	8.312882955	2	5.426264755	2.584962501	5.807354922	4.807354922	3.321928095	2.807354922	4.459431619	4.523561956	8.28077077	1.584962501	1	1	1.584962501	4.459431619	3	4
PPP4R4	6.50779464	10.61378946	10.64295422	9.400879436	9.315149562	10.58214198	9.929258409	6.599912842	9.164906927	8.257387843	5.129283017	8.303780748	7.845490051	10.46658634	10.10328781	4.95419631	7.169925001	9.019590728	8.06608919	8.842350343	7.033423002	6.554588852	5.392317423	8.330916878	8.005624549	4.459431619	7.169925001	5.781359714	8.326429487	8.139551352	9.052568051	10.52552081	9.033423002	5.95419631	4.392317423	9.605479518	9.339850003	10.64295422	8.139551352	9.159871337	7.73470962	4.247927513	8.77478706	10.48784003	10.47876962	7.118941073	1	7.971543554	9.665335917
[truncated: 276 more rows]
[truncated: 495 more columns]
